# Supplementary material for: Occurrence and antimicrobial susceptibility of Staphylococcus aureus in dairy farms and personnel in selected towns of West Shewa Zone, Oromia, Ethiopia
Source: PLoS One. 2022 Nov 21;17(11):e0277805. doi: 10.1371/journal.pone.0277805 (PMC9678306; doi:10.1371/journal.pone.0277805)
Supplement: S4 File — (XLSX) [file pone.0277805.s004.xlsx]

## Sheet: Raw data
Code	Sample sourec	District	Age	Parity	Lactation satge	Mang't	Do you wash your hand before milking usually	Do you wash your hand between the milking process?	How often did you clean the udder of your cow?	udder cleaning with	Do you use a drying towel for each cow udder separately	What kind of milking equipment did you use	Do you wash the milking equipment and containers regularly after and before milking	Drainage systems in the farm	Dairy house cleaning interval	what you use for washing the milking utisensil	S.aureus
GM1	Milk	Gedo	adult	few	early	intensive	no	no	only before milking	towel	no	plastic cans	yes	yes	per day	only water	negative
GM2	Milk	Gedo	adult	few	mid	intensive	no	no	only before milking	towel	no	plastic cans	yes	yes	per day	only water	negative
GM3	Milk	Gedo	old	many	early	semi	no	no	before and aftermilking	free hand	no	plastic cans	yes	no	2x/weeks	water and soap	positive
GM4	Milk	Gedo	old	many	early	intensive	no	no	no cleaning	no drying	no	plastic cans	yes	no	2x/weeks	water and soap	positive
GM5	Milk	Gedo	old	moderate	late	semi	yes	no	no cleaning	no drying	no	plastic cans	yes	no	2x/weeks	water and soap	positive
GM6	Milk	Gedo	adult	moderate	late	semi	no	no	no cleaning	no drying	no	plastic cans	yes	no	2x/weeks	water and soap	negative
GM7	Milk	Gedo	adult	moderate	early	semi	no	no	no cleaning	no drying	no	plastic cans	yes	no	2x/weeks	water and soap	positive
GM8	Milk	Gedo	adult	moderate	late	intensive	yes	no	only before milking	free hand	no	plastic cans	yes	yes	per day	water and soap	negative
GM9	Milk	Gedo	adult	moderate	mid	intensive	yes	no	only before milking	free hand	no	plastic cans	yes	yes	per day	water and soap	negative
GM10	Milk	Gedo	adult	moderate	mid	intensive	yes	no	only before milking	free hand	no	plastic cans	yes	yes	per day	water and soap	negative
GM11	Milk	Gedo	adult	few	mid	intensive	yes	no	only before milking	free hand	no	plastic cans	yes	yes	per day	water and soap	negative
GM12	Milk	Gedo	adult	many	mid	semi	yes	no	only before milking	free hand	no	plastic cans	yes	yes	per day	water and soap	negative
GM13	Milk	Gedo	adult	moderate	mid	semi	yes	no	only before milking	free hand	no	plastic cans	yes	yes	per day	water and soap	negative
GM14	Milk	Gedo	adult	moderate	mid	semi	yes	no	only before milking	free hand	no	plastic cans	yes	yes	per day	water and soap	negative
GM15	Milk	Gedo	young	few	early	intensive	yes	yes	only before milking	free hand	no	plastic cans	yes	no	per day	only water	negative
GM16	Milk	Gedo	adult	few	mid	intensive	yes	yes	only before milking	free hand	no	plastic cans	yes	no	per day	only water	negative
GM17	Milk	Gedo	old	few	early	intensive	yes	yes	only before milking	free hand	no	plastic cans	yes	no	per day	only water	negative
GM18	Milk	Gedo	old	many	early	semi	yes	yes	only before milking	free hand	no	plastic cans	yes	no	>twice /week	only water	negative
GM19	Milk	Gedo	young	few	early	intensive	yes	yes	only before milking	free hand	no	plastic cans	yes	yes	>twice /week	only water	negative
GM20	Milk	Gedo	young	few	mid	intensive	yes	yes	only before milking	free hand	no	plastic cans	yes	yes	>twice /week	only water	negative
GM21	Milk	Gedo	young	few	mid	semi	yes	yes	only before milking	free hand	no	plastic cans	yes	yes	>twice /week	only water	negative
GM22	Milk	Gedo	old	moderate	mid	semi	yes	yes	only before milking	free hand	no	plastic cans	yes	yes	>twice /week	only water	negative
GM23	Milk	Gedo	old	moderate	mid	semi	yes	yes	only before milking	free hand	no	plastic cans	yes	yes	>twice /week	only water	negative
G2M1	Milk	Gedo	old	many	mid	intensive	no	no	no cleaning	no drying	no	plastic cans	yes	yes	2x/weeks	only water	positive
G2M2	Milk	Gedo	adult	moderate	late	intensive	no	no	no cleaning	no drying	no	plastic cans	yes	yes	2x/weeks	only water	negative
G2M3	Milk	Gedo	adult	moderate	mid	intensive	no	no	no cleaning	no drying	no	plastic cans	yes	yes	2x/weeks	only water	negative
G2M4	Milk	Gedo	adult	moderate	mid	intensive	no	no	no cleaning	no drying	no	plastic cans	yes	yes	2x/weeks	only water	negative
G2M5	Milk	Gedo	adult	moderate	mid	intensive	no	no	no cleaning	no drying	no	plastic cans	yes	yes	2x/weeks	only water	negative
G2M6	Milk	Gedo	old	many	early	intensive	no	no	no cleaning	no drying	no	plastic cans	yes	yes	2x/weeks	only water	positive
G2M7	Milk	Gedo	adult	many	mid	semi	no	no	no cleaning	no drying	no	plastic cans	yes	yes	2x/weeks	water an soap	negative
G2M8	Milk	Gedo	young	few	mid	semi	no	no	no cleaning	no drying	no	plastic cans	yes	yes	2x/weeks	water an soap	negative
G2M9	Milk	Gedo	adult	moderate	mid	semi	no	no	no cleaning	no drying	no	plastic cans	yes	yes	2x/weeks	water an soap	negative
G2M10	Milk	Gedo	adult	moderate	mid	semi	no	no	no cleaning	no drying	no	plastic cans	yes	yes	2x/weeks	water an soap	negative
G2M11	Milk	Gedo	young	few	mid	semi	no	no	no cleaning	no drying	no	plastic cans	yes	yes	2x/weeks	water an soap	negative
G2M12	Milk	Gedo	old	many	early	semi	no	no	no cleaning	no drying	no	plastic cans	yes	yes	2x/weeks	water an soap	positive
G2M13	Milk	Gedo	adult	few	mid	semi	no	yes	no cleaning	no drying	no	plastic cans	yes	yes	2x/weeks	water and soap	negative
G2M14	Milk	Gedo	adult	few	early	semi	no	yes	no cleaning	no drying	no	plastic cans	yes	yes	2x/weeks	water and soap	negative
G2M15	Milk	Gedo	old	many	mid	intensive	no	yes	no cleaning	no drying	no	plastic cans	yes	yes	2x/weeks	water and soap	negative
G2M16	Milk	Gedo	young	few	early	intensive	no	yes	no cleaning	no drying	no	plastic cans	yes	yes	2x/weeks	water and soap	negative
G2M17	Milk	Gedo	young	few	early	semi	yes	yes	no cleaning	no drying	no	plastic cans	yes	yes	per day	water and soap	negative
G2M18	Milk	Gedo	adult	moderate	mid	semi	yes	yes	no cleaning	no drying	no	plastic cans	yes	yes	per day	water and soap	negative
G2M19	Milk	Gedo	young	few	late	intensive	yes	yes	before and aftermilking	towel	yes	plastic cans	yes	yes	per day	water and soap	negative
G2M20	Milk	Gedo	old	many	mid	intensive	yes	yes	before and aftermilking	towel	yes	plastic cans	yes	yes	per day	water and soap	negative
G2M21	Milk	Gedo	young	few	late	intensive	yes	yes	before and aftermilking	towel	yes	plastic cans	yes	yes	per day	water and soap	negative
G2M22	Milk	Gedo	young	few	mid	intensive	yes	yes	before and aftermilking	towel	no	plastic cans	yes	yes	per day	water and soap	negative
G2M23	Milk	Gedo	young	few	mid	intensive	yes	yes	before and aftermilking	towel	no	plastic cans	yes	yes	per day	water and soap	negative
G2M24	Milk	Gedo	adult	few	mid	semi	no	no	only before milking	free hand	no	plastic cans	yes	no	2x/weeks	only water	negative
G2M25	Milk	Gedo	adult	few	mid	semi	no	no	only before milking	free hand	no	plastic cans	yes	no	2x/weeks	only water	negative
G2M26	Milk	Gedo	young	few	late	semi	no	no	only before milking	free hand	no	plastic cans	yes	no	2x/weeks	only water	negative
G2M27	Milk	Gedo	old	moderate	late	semi	no	no	only before milking	free hand	no	plastic cans	yes	no	2x/weeks	only water	positive
G2M28	Milk	Gedo	adult	moderate	mid	semi	no	yes	only before milking	free hand	no	plastic cans	yes	yes	per day	water+other detergent	negative
G2M29	Milk	Gedo	old	many	mid	semi	no	yes	only before milking	free hand	no	plastic cans	yes	yes	per day	water+other detergent	negative
G2M30	Milk	Gedo	old	moderate	mid	semi	no	yes	only before milking	free hand	no	plastic cans	yes	yes	per day	water+other detergent	negative
G2M31	Milk	Gedo	adult	few	mid	semi	no	yes	only before milking	free hand	no	plastic cans	yes	yes	per day	water+other detergent	negative
EM1	Milk	Ejere	adult	few	late	intensive	yes	yes	no cleaning	towel	no	plastic cans	yes	yes	per day	water+other detergent	negative
EM2	Milk	Ejere	young	few	early	intensive	yes	yes	no cleaning	towel	no	plastic cans	yes	yes	per day	water+other detergent	negative
EM3	Milk	Ejere	adult	few	late	intensive	yes	yes	no cleaning	towel	no	plastic cans	yes	yes	per day	water+other detergent	negative
EM4	Milk	Ejere	adult	moderate	mid	intensive	yes	yes	no cleaning	towel	no	plastic cans	yes	yes	per day	water+other detergent	negative
EM5	Milk	Ejere	young	few	mid	semi	no	no	no cleaning	no drying	no	plastic cans	yes	no	>twice /week	water+other detergent	negative
EM6	Milk	Ejere	old	moderate	mid	semi	no	no	no cleaning	no drying	no	plastic cans	yes	no	>twice /week	water+other detergent	positive
EM7	Milk	Ejere	old	moderate	mid	intensive	yes	no	no cleaning	no drying	no	plastic cans	yes	yes	2x/weeks	only water	positive
EM8	Milk	Ejere	old	moderate	mid	intensive	yes	no	no cleaning	no drying	no	plastic cans	yes	yes	2x/weeks	only water	positive
EM9	Milk	Ejere	adult	moderate	mid	intensive	yes	no	no cleaning	no drying	no	plastic cans	yes	yes	2x/weeks	only water	negative
EM10	Milk	Ejere	adult	moderate	early	intensive	yes	no	no cleaning	towel	no	plastic cans	yes	yes	2x/weeks	only water	negative
EM11	Milk	Ejere	adult	moderate	early	intensive	yes	no	no cleaning	towel	no	plastic cans	yes	yes	2x/weeks	only water	negative
EM12	Milk	Ejere	adult	moderate	mid	semi	no	no	before and aftermilking	towel	no	alumnium cans	yes	no	2x/weeks	only water	negative
EM13	Milk	Ejere	adult	many	mid	semi	no	no	before and aftermilking	towel	no	alumnium cans	yes	no	2x/weeks	only water	positive
EM14	Milk	Ejere	old	few	mid	intensive	no	no	no cleaning	towel	no	plastic cans	yes	no	2x/weeks	only water	positive
EM15	Milk	Ejere	young	few	mid	intensive	no	no	no cleaning	towel	no	plastic cans	yes	no	2x/weeks	only water	negative
EM16	Milk	Ejere	adult	moderate	mid	intensive	no	yes	no cleaning	no drying	no	plastic cans	yes	yes	per day	only water	negative
EM17	Milk	Ejere	old	many	late	intensive	no	yes	no cleaning	no drying	no	plastic cans	yes	yes	per day	only water	negative
EM18	Milk	Ejere	old	many	mid	intensive	no	yes	no cleaning	no drying	no	plastic cans	yes	yes	per day	only water	negative
EM19	Milk	Ejere	young	few	mid	semi	no	yes	before and aftermilking	free hand	no	plastic cans	yes	yes	per day	only water	negative
EM20	Milk	Ejere	young	few	mid	semi	no	yes	before and aftermilking	free hand	no	plastic cans	yes	yes	per day	only water	negative
EM21	Milk	Ejere	adult	few	mid	semi	no	yes	before and aftermilking	free hand	no	plastic cans	yes	yes	per day	only water	negative
EM22	Milk	Ejere	adult	moderate	mid	intensive	yes	no	only before milking	free hand	no	plastic cans	yes	yes	per day	only water	negative
EM23	Milk	Ejere	adult	moderate	late	intensive	yes	no	only before milking	free hand	no	plastic cans	yes	yes	per day	only water	negative
EM24	Milk	Ejere	adult	moderate	mid	intensive	yes	no	only before milking	free hand	no	plastic cans	yes	yes	per day	only water	negative
EM25	Milk	Ejere	adult	moderate	late	semi	yes	yes	before and aftermilking	towel	no	plastic cans	yes	yes	per day	only water	negative
EM26	Milk	Ejere	young	few	mid	semi	yes	yes	before and aftermilking	towel	no	plastic cans	yes	yes	per day	only water	negative
EM27	Milk	Ejere	young	few	mid	semi	yes	yes	before and aftermilking	towel	no	plastic cans	yes	yes	per day	only water	negative
EM28	Milk	Ejere	old	moderate	late	semi	yes	yes	before and aftermilking	towel	no	plastic cans	yes	yes	per day	only water	negative
EM29	Milk	Ejere	adult	moderate	mid	intensive	yes	yes	before and aftermilking	free hand	no	alumnium cans	yes	yes	per day	only water	negative
EM30	Milk	Ejere	young	few	mid	intensive	yes	yes	before and aftermilking	free hand	no	alumnium cans	yes	yes	per day	only water	negative
EM31	Milk	Ejere	adult	moderate	mid	intensive	yes	yes	before and aftermilking	free hand	no	alumnium cans	yes	yes	per day	only water	negative
E2M1	Milk	Ejere	adult	moderate	mid	semi	no	no	before and aftermilking	towel	no	plastic cans	yes	no	2x/weeks	only water	positive
E2M2	Milk	Ejere	adult	moderate	late	intensive	yes	yes	before and aftermilking	free hand	no	plastic cans	yes	yes	per day	only water	negative
E2M3	Milk	Ejere	young	few	mid	intensive	yes	yes	before and aftermilking	free hand	no	plastic cans	yes	yes	per day	only water	negative
E2M4	Milk	Ejere	young	few	late	intensive	yes	yes	before and aftermilking	free hand	no	plastic cans	yes	yes	per day	only water	negative
E2M5	Milk	Ejere	adult	many	late	semi	no	no	only before milking	towel	no	plastic cans	yes	yes	per day	only water	positive
E2M6	Milk	Ejere	adult	moderate	early	semi	no	no	only before milking	towel	no	plastic cans	yes	yes	per day	only water	positive
E2M7	Milk	Ejere	young	few	mid	semi	no	no	only before milking	towel	no	plastic cans	yes	yes	per day	only water	negative
E2M8	Milk	Ejere	young	few	late	semi	no	no	no cleaning	no drying	no	plastic cans	yes	no	per day	water and soap	positive
E2M9	Milk	Ejere	old	few	mid	semi	no	no	no cleaning	no drying	no	plastic cans	yes	no	per day	water and soap	negative
E2M10	Milk	Ejere	adult	moderate	mid	semi	no	no	no cleaning	no drying	no	plastic cans	yes	no	per day	water and soap	negative
E2M11	Milk	Ejere	young	few	mid	semi	no	no	no cleaning	no drying	no	plastic cans	yes	no	per day	water and soap	negative
E2M12	Milk	Ejere	adult	few	mid	intensive	no	no	no cleaning	no drying	no	plastic cans	yes	no	>twice /week	water and soap	negative
E2M13	Milk	Ejere	adult	few	mid	intensive	no	no	no cleaning	no drying	no	plastic cans	yes	no	>twice /week	water and soap	negative
E2M14	Milk	Ejere	old	few	mid	intensive	no	no	no cleaning	no drying	no	plastic cans	yes	no	>twice /week	water and soap	negative
E2M15	Milk	Ejere	young	moderate	mid	intensive	no	no	no cleaning	no drying	no	plastic cans	yes	yes	2x/weeks	water and soap	positive
E2M16	Milk	Ejere	adult	moderate	early	intensive	no	no	no cleaning	no drying	no	plastic cans	yes	yes	2x/weeks	water and soap	negative
E2M17	Milk	Ejere	old	moderate	mid	intensive	no	no	before and aftermilking	free hand	no	alumnium cans	yes	yes	>twice /week	water and soap	negative
E2M18	Milk	Ejere	adult	moderate	late	intensive	no	no	before and aftermilking	free hand	no	alumnium cans	yes	yes	>twice /week	water and soap	negative
E2M19	Milk	Ejere	young	few	late	semi	no	no	before and aftermilking	free hand	no	plastic cans	yes	yes	per day	water and soap	positive
E2M20	Milk	Ejere	young	few	mid	semi	no	no	before and aftermilking	free hand	no	plastic cans	yes	yes	per day	water and soap	negative
E2M21	Milk	Ejere	old	moderate	early	semi	no	no	before and aftermilking	free hand	no	plastic cans	yes	yes	per day	water and soap	negative
E2M22	Milk	Ejere	adult	moderate	mid	intensive	yes	no	no cleaning	no drying	no	plastic cans	yes	no	2x/weeks	water and soap	negative
E2M23	Milk	Ejere	young	few	late	intensive	yes	no	no cleaning	no drying	no	plastic cans	yes	no	2x/weeks	water and soap	negative
E2M24	Milk	Ejere	adult	few	mid	semi	yes	no	no cleaning	no drying	no	plastic cans	yes	yes	per day	only water	negative
E2M25	Milk	Ejere	adult	few	mid	semi	yes	no	no cleaning	no drying	no	plastic cans	yes	yes	per day	only water	negative
E2M26	Milk	Ejere	adult	moderate	late	semi	yes	no	no cleaning	no drying	no	plastic cans	yes	yes	per day	only water	negative
E2M27	Milk	Ejere	adult	moderate	mid	intensive	yes	yes	no cleaning	no drying	no	plastic cans	yes	yes	per day	only water	negative
E2M28	Milk	Ejere	adult	moderate	mid	intensive	yes	yes	no cleaning	no drying	no	plastic cans	yes	yes	per day	only water	negative
E2M29	Milk	Ejere	young	few	late	intensive	yes	yes	no cleaning	no drying	no	plastic cans	yes	yes	per day	only water	negative
E2M30	Milk	Ejere	old	moderate	late	intensive	yes	yes	no cleaning	no drying	no	plastic cans	yes	yes	per day	only water	negative
E3M1	Milk	Ejere	young	few	mid	intensive	yes	yes	before and aftermilking	towel	yes	alumnium cans	yes	yes	per day	water+other detergent	negative
E3M2	Milk	Ejere	young	few	mid	intensive	yes	yes	before and aftermilking	towel	yes	alumnium cans	yes	yes	per day	water+other detergent	negative
E3M3	Milk	Ejere	old	few	early	semi	yes	yes	before and aftermilking	no drying	no	plastic cans	yes	yes	per day	water+other detergent	negative
E3M4	Milk	Ejere	old	many	early	intensive	no	no	no cleaning	no drying	no	plastic cans	yes	no	>twice /week	water+other detergent	positive
E3M5	Milk	Ejere	young	few	mid	intensive	no	no	no cleaning	no drying	no	plastic cans	yes	no	>twice /week	water+other detergent	negative
E3M6	Milk	Ejere	adult	few	mid	intensive	no	no	no cleaning	no drying	no	plastic cans	yes	no	>twice /week	water+other detergent	negative
E3M7	Milk	Ejere	adult	few	mid	intensive	no	no	no cleaning	no drying	no	plastic cans	yes	no	>twice /week	water+other detergent	negative
E3M8	Milk	Ejere	adult	moderate	mid	semi	yes	no	no cleaning	no drying	no	plastic cans	yes	yes	>twice /week	water+other detergent	negative
E3M9	Milk	Ejere	young	few	mid	semi	yes	no	no cleaning	no drying	no	plastic cans	yes	yes	>twice /week	water+other detergent	negative
E3M10	Milk	Ejere	young	few	mid	semi	yes	no	no cleaning	no drying	no	plastic cans	yes	yes	>twice /week	water+other detergent	negative
E3M11	Milk	Ejere	old	moderate	mid	intensive	no	no	no cleaning	no drying	no	plastic cans	yes	yes	per day	water+other detergent	negative
E3M12	Milk	Ejere	young	few	mid	intensive	no	no	no cleaning	no drying	no	plastic cans	yes	yes	per day	water+other detergent	positive
E3M13	Milk	Ejere	old	moderate	mid	intensive	no	no	no cleaning	no drying	no	plastic cans	yes	yes	per day	water+other detergent	negative
E3M14	Milk	Ejere	old	many	mid	semi	no	no	no cleaning	no drying	no	plastic cans	yes	no	2x/weeks	water+other detergent	negative
E3M15	Milk	Ejere	old	many	early	semi	no	no	no cleaning	no drying	no	plastic cans	yes	no	2x/weeks	water+other detergent	negative
E3M16	Milk	Ejere	adult	moderate	mid	semi	no	no	no cleaning	no drying	no	plastic cans	yes	no	2x/weeks	water+other detergent	negative
E3M17	Milk	Ejere	old	moderate	late	semi	no	no	no cleaning	no drying	no	plastic cans	yes	no	2x/weeks	water+other detergent	positive
E3M18	Milk	Ejere	adult	moderate	mid	semi	no	no	no cleaning	no drying	no	plastic cans	yes	yes	>twice /week	water+other detergent	negative
E3M19	Milk	Ejere	old	moderate	mid	semi	no	no	no cleaning	no drying	no	plastic cans	yes	yes	>twice /week	water+other detergent	positive
E3M20	Milk	Ejere	adult	moderate	late	intensive	yes	no	no cleaning	no drying	no	plastic cans	yes	no	>twice /week	water+other detergent	positive
E3M21	Milk	Ejere	adult	few	mid	intensive	yes	no	no cleaning	no drying	no	plastic cans	yes	no	>twice /week	water+other detergent	negative
E3M22	Milk	Ejere	adult	moderate	mid	intensive	yes	no	no cleaning	no drying	no	plastic cans	yes	no	>twice /week	water+other detergent	negative
E3M23	Milk	Ejere	adult	moderate	mid	intensive	yes	no	no cleaning	no drying	no	plastic cans	yes	no	>twice /week	water+other detergent	negative
E3M24	Milk	Ejere	adult	moderate	mid	semi	yes	yes	before and aftermilking	free hand	no	plastic cans	yes	yes	per day	water+other detergent	negative
E3M25	Milk	Ejere	young	few	mid	semi	yes	yes	before and aftermilking	free hand	no	plastic cans	yes	yes	per day	water+other detergent	negative
E3M26	Milk	Ejere	young	few	mid	semi	yes	no	before and aftermilking	free hand	no	alumnium cans	yes	yes	per day	water+other detergent	negative
E3M27	Milk	Ejere	young	few	mid	semi	yes	no	before and aftermilking	free hand	no	alumnium cans	yes	yes	per day	water+other detergent	negative
E3M28	Milk	Ejere	adult	few	mid	intensive	no	no	no cleaning	no drying	no	plastic cans	yes	yes	>twice /week	water+other detergent	negative
E3M29	Milk	Ejere	adult	moderate	mid	intensive	no	no	no cleaning	no drying	no	plastic cans	yes	yes	>twice /week	water+other detergent	negative
E3M30	Milk	Ejere	young	moderate	early	intensive	no	no	no cleaning	no drying	no	plastic cans	yes	yes	>twice /week	water+other detergent	negative
GIM1	Milk	Ginchi	adult	few	early	intensive	no	no	no cleaning	no drying	no	plastic cans	yes	no	>twice /week	water+other detergent	negative
GIM2	Milk	Ginchi	young	few	mid	intensive	no	no	no cleaning	no drying	no	plastic cans	yes	no	>twice /week	water+other detergent	negative
GIM3	Milk	Ginchi	young	few	mid	intensive	no	no	no cleaning	no drying	no	plastic cans	yes	no	>twice /week	water+other detergent	negative
GIM4	Milk	Ginchi	old	moderate	mid	semi	yes	yes	no cleaning	no drying	no	plastic cans	yes	yes	>twice /week	water+other detergent	negative
GIM5	Milk	Ginchi	old	few	mid	semi	yes	yes	no cleaning	no drying	no	plastic cans	yes	yes	>twice /week	water+other detergent	negative
GIM6	Milk	Ginchi	old	few	mid	semi	yes	yes	no cleaning	no drying	no	plastic cans	yes	yes	>twice /week	water+other detergent	negative
GIM7	Milk	Ginchi	adult	few	late	semi	yes	yes	no cleaning	no drying	no	plastic cans	yes	yes	>twice /week	water+other detergent	negative
GIM8	Milk	Ginchi	adult	moderate	mid	intensive	no	no	no cleaning	no drying	no	plastic cans	yes	yes	per day	water+other detergent	positive
GIM9	Milk	Ginchi	adult	moderate	mid	semi	yes	no	before and aftermilking	free hand	no	alumnium cans	yes	yes	2x/weeks	water+other detergent	negative
GIM10	Milk	Ginchi	young	few	mid	semi	yes	no	before and aftermilking	free hand	no	alumnium cans	yes	yes	2x/weeks	water+other detergent	positive
GIM11	Milk	Ginchi	young	few	mid	semi	yes	no	before and aftermilking	free hand	no	alumnium cans	yes	yes	2x/weeks	water+other detergent	negative
GIM12	Milk	Ginchi	young	few	mid	intensive	no	no	no cleaning	no drying	no	plastic cans	yes	no	2x/weeks	water+other detergent	negative
GIM13	Milk	Ginchi	adult	moderate	mid	intensive	no	no	no cleaning	no drying	no	plastic cans	yes	no	2x/weeks	water+other detergent	negative
GIM14	Milk	Ginchi	young	few	mid	intensive	no	no	no cleaning	no drying	no	plastic cans	yes	no	2x/weeks	water+other detergent	negative
GIM15	Milk	Ginchi	young	few	mid	intensive	no	no	no cleaning	no drying	no	plastic cans	yes	no	2x/weeks	water+other detergent	negative
GIM16	Milk	Ginchi	adult	few	early	intensive	no	no	no cleaning	no drying	no	plastic cans	yes	no	2x/weeks	water+other detergent	negative
GIM17	Milk	Ginchi	adult	few	late	semi	no	yes	before and aftermilking	towel	yes	alumnium cans	yes	no	2x/weeks	only water	positive
GIM31	Milk	Ginchi	young	many	early	semi	no	yes	no cleaning	no drying	no	plastic cans	yes	yes	2x/weeks	only water	positive
GI2M1	Milk	Ginchi	adult	few	early	intensive	yes	no	no cleaning	no drying	no	plastic cans	yes	yes	per day	water+other detergent	negative
GI2M2	Milk	Ginchi	adult	few	early	intensive	yes	no	no cleaning	no drying	no	plastic cans	yes	yes	per day	water+other detergent	negative
GI2M3	Milk	Ginchi	adult	few	early	intensive	yes	no	no cleaning	no drying	no	plastic cans	yes	yes	per day	water+other detergent	negative
GIM35	Milk	Ginchi	old	moderate	mid	semi	no	no	only before milking	free hand	no	plastic cans	yes	no	per day	only water	positive
GI2M5	Milk	Ginchi	adult	moderate	mid	semi	no	no	only before milking	free hand	no	plastic cans	yes	no	per day	only water	negative
GI2M6	Milk	Ginchi	old	many	mid	semi	no	no	only before milking	free hand	no	plastic cans	yes	no	per day	only water	negative
GI2M7	Milk	Ginchi	young	few	mid	intensive	yes	yes	no cleaning	no drying	no	plastic cans	yes	no	2x/weeks	water+other detergent	negative
GI2M8	Milk	Ginchi	young	few	mid	semi	yes	yes	before and aftermilking	free hand	no	plastic cans	yes	yes	2x/weeks	only water	negative
GIM41	Milk	Ginchi	young	few	late	semi	yes	yes	before and aftermilking	free hand	no	plastic cans	yes	yes	2x/weeks	only water	positive
GI2M10	Milk	Ginchi	young	few	late	semi	yes	yes	before and aftermilking	free hand	no	plastic cans	yes	yes	2x/weeks	only water	negative
GI2M11	Milk	Ginchi	adult	moderate	early	semi	yes	yes	before and aftermilking	free hand	no	plastic cans	yes	yes	2x/weeks	only water	negative
GI2M12	Milk	Ginchi	adult	moderate	early	semi	yes	yes	before and aftermilking	free hand	no	plastic cans	yes	no	per day	only water	negative
GI2M13	Milk	Ginchi	adult	moderate	early	semi	yes	yes	before and aftermilking	free hand	no	plastic cans	yes	no	per day	only water	negative
GI2M14	Milk	Ginchi	old	moderate	late	semi	yes	yes	before and aftermilking	free hand	no	plastic cans	yes	no	per day	only water	negative
GI2M15	Milk	Ginchi	old	moderate	late	semi	yes	yes	before and aftermilking	free hand	no	plastic cans	yes	no	per day	only water	negative
GI2M16	Milk	Ginchi	old	moderate	late	intensive	yes	yes	no cleaning	no drying	no	plastic cans	yes	yes	>twice /week	only water	positive
GI2M17	Milk	Ginchi	young	few	mid	intensive	yes	yes	no cleaning	no drying	no	plastic cans	yes	yes	>twice /week	only water	negative
GI2M18	Milk	Ginchi	young	few	mid	intensive	yes	yes	no cleaning	no drying	no	plastic cans	yes	yes	>twice /week	only water	negative
GI2M19	Milk	Ginchi	young	few	mid	semi	yes	no	before and aftermilking	free hand	no	plastic cans	yes	no	per day	only water	negative
GI2M20	Milk	Ginchi	old	moderate	late	semi	yes	no	before and aftermilking	free hand	no	plastic cans	yes	no	per day	only water	negative
GI2M21	Milk	Ginchi	old	moderate	early	intensive	yes	no	no cleaning	no drying	no	plastic cans	yes	yes	per day	water+other detergent	negative
GI2M22	Milk	Ginchi	young	few	mid	intensive	yes	no	no cleaning	no drying	no	plastic cans	yes	yes	per day	water+other detergent	negative
GI2M23	Milk	Ginchi	young	few	mid	intensive	yes	no	no cleaning	no drying	no	plastic cans	yes	yes	per day	water+other detergent	negative
GI2M24	Milk	Ginchi	young	few	late	intensive	yes	no	no cleaning	no drying	no	plastic cans	yes	yes	per day	water+other detergent	negative
GI2M25	Milk	Ginchi	old	many	mid	semi	no	no	before and aftermilking	free hand	no	plastic cans	yes	no	per day	only water	negative
GI3M1	Milk	Ginchi	young	few	mid	intensive	no	no	no cleaning	no drying	no	plastic cans	yes	yes	per day	only water	negative
GI3M2	Milk	Ginchi	old	moderate	mid	intensive	no	no	no cleaning	no drying	no	plastic cans	yes	yes	per day	only water	negative
GI3M3	Milk	Ginchi	young	few	mid	intensive	no	no	no cleaning	no drying	no	plastic cans	yes	yes	per day	only water	negative
GI3M4	Milk	Ginchi	adult	moderate	late	semi	no	no	only before milking	free hand	no	plastic cans	yes	yes	2x/weeks	water and soap	negative
GI3M5	Milk	Ginchi	young	few	late	semi	no	no	only before milking	free hand	no	plastic cans	yes	yes	2x/weeks	water and soap	negative
Gim37	Milk	Ginchi	adult	few	mid	intensive	no	no	before and aftermilking	towel	yes	plastic cans	yes	no	2x/weeks	water and soap	positive
GI3M7	Milk	Ginchi	adult	few	mid	intensive	no	no	before and aftermilking	towel	yes	plastic cans	yes	no	2x/weeks	water and soap	negative
GI3M8	Milk	Ginchi	adult	moderate	mid	intensive	no	no	before and aftermilking	towel	yes	plastic cans	yes	no	2x/weeks	water and soap	negative
GI3M9	Milk	Ginchi	adult	moderate	mid	intensive	no	no	before and aftermilking	towel	yes	plastic cans	yes	no	2x/weeks	water and soap	negative
GI3M10	Milk	Ginchi	young	few	mid	semi	yes	yes	before and aftermilking	towel	no	plastic cans	yes	no	2x/weeks	water and soap	negative
GI3M11	Milk	Ginchi	young	few	mid	semi	yes	yes	before and aftermilking	towel	no	plastic cans	yes	no	2x/weeks	water and soap	negative
GI3M35	Milk	Ginchi	young	few	early	semi	yes	yes	before and aftermilking	towel	no	plastic cans	yes	no	2x/weeks	water and soap	positive
GI3M13	Milk	Ginchi	old	moderate	early	intensive	yes	yes	no cleaning	no drying	no	plastic cans	yes	yes	per day	water+other detergent	negative
GI3M14	Milk	Ginchi	old	moderate	mid	intensive	yes	yes	no cleaning	no drying	no	plastic cans	yes	yes	per day	water+other detergent	negative
GI3M15	Milk	Ginchi	old	many	early	intensive	yes	yes	no cleaning	no drying	no	plastic cans	yes	yes	per day	water+other detergent	negative
GI3M16	Milk	Ginchi	young	few	early	intensive	yes	yes	no cleaning	no drying	no	plastic cans	yes	yes	per day	water+other detergent	negative
GI3M17	Milk	Ginchi	adult	few	mid	intensive	yes	yes	no cleaning	no drying	no	plastic cans	yes	yes	per day	water+other detergent	negative
GI3M18	Milk	Ginchi	adult	moderate	mid	semi	no	no	no cleaning	no drying	no	plastic cans	yes	no	2x/weeks	water and soap	positive
GI3M19	Milk	Ginchi	adult	moderate	mid	semi	no	no	no cleaning	no drying	no	plastic cans	yes	no	2x/weeks	water and soap	negative
GI3M20	Milk	Ginchi	adult	moderate	late	semi	no	no	no cleaning	no drying	no	plastic cans	yes	no	2x/weeks	water and soap	negative
GI3M21	Milk	Ginchi	young	few	late	intensive	no	no	no cleaning	no drying	no	plastic cans	yes	no	2x/weeks	water and soap	positive
GI3M22	Milk	Ginchi	adult	few	mid	intensive	no	no	no cleaning	no drying	no	plastic cans	yes	no	2x/weeks	water and soap	negative
GI3M23	Milk	Ginchi	young	few	mid	intensive	no	no	no cleaning	no drying	no	plastic cans	yes	no	2x/weeks	water and soap	negative
GI3M24	Milk	Ginchi	young	few	mid	intensive	no	no	no cleaning	no drying	no	plastic cans	yes	no	2x/weeks	water and soap	negative

## Sheet: coding information
District			hand washing before milking				FOR KAPs						Multi drug resistance
· Ejere=3			Yes=0				knowledge		practice		attitudes		MDR=1
· Ginchi=2			No=1				high=1		Good=2		positive=2		no MDR=0
· Gedo=1			Hand washing b/n each milking				moderate=2		Fair=1		neutral=1
Type of farm			Yes=0				low=0		poor=0		negative=0
· Small scale=2			No=1
· Medium scale=1			Presence of drainage system				response
			Yes=0				Agree=2
			No=1				unctrain=1
							disagree=0
Age of cow
· Young=1							Always=2
· Adult=2							Sometimes=1
· Old=3							never=0
Lactation
· Early=2
· Medium=1
· Late=3
Parity
· Few=1
· Moderate=2
· Many=3
Management
· Intensive=2
sem-intensive=1
use drying towel sep.			dairy house cleaning
	yes=0		per day=1
	no=1		>twice/week=2
For drying udder			twice/week=3
no cleaning=2
free hand=0
towel=1
time of udder cleaning
· No cleaning=2			washing udder and drying it before milking
only before milking=1			yes=0
befroe and after milking=0			no=1
Milking equipment
· Aluminum cans=0
· Plastic beaker=1
udder washing way
· Only with water =0
· Water +Soap=1
· Water+ other Detergent=2
milking equipment washing
only water=2
water and soap=1
water and detergent=0
type of milk consumed at home
types of milk
boiled=2
raw=1
ergo=0

## Sheet: Risk factor coded
Code	Sample source	District	Age	Parity	Lactation satge	Mang't	Do you wash your hand before milking usually	Do you wash your hand between the milking process?	How often did you clean the udder of your cow?	Drainage systems in the farm	Dairy house cleaning interval	S.aureus
GM1	MILK	1	1	1	2	1	2	2	1	1	1	0
GM2	MILK	1	1	1	1	1	2	2	1	1	1	0
GM3	MILK	1	3	3	2	2	2	2	2	2	3	1
GM4	MILK	1	3	3	2	1	2	2	3	2	3	1
GM5	MILK	1	3	2	3	2	1	2	3	2	3	1
GM6	MILK	1	1	2	3	2	2	2	3	2	3	0
GM7	MILK	1	1	2	2	2	2	2	3	2	3	1
GM8	MILK	1	1	2	3	1	1	2	1	1	1	0
GM9	MILK	1	1	2	1	1	1	2	1	1	1	0
GM10	MILK	1	1	2	1	1	1	2	1	1	1	0
GM11	MILK	1	1	1	1	1	1	2	1	1	1	0
GM12	MILK	1	1	3	1	2	1	2	1	1	1	0
GM13	MILK	1	1	2	1	2	1	2	1	1	1	0
GM14	MILK	1	1	2	1	2	1	2	1	1	1	0
GM15	MILK	1	2	1	2	1	1	1	1	2	1	0
GM16	MILK	1	1	1	1	1	1	1	1	2	1	0
GM17	MILK	1	3	1	2	1	1	1	1	2	1	0
GM18	MILK	1	3	3	2	2	1	1	1	2	2	0
GM19	MILK	1	2	1	2	1	1	1	1	1	2	0
GM20	MILK	1	2	1	1	1	1	1	1	1	2	0
GM21	MILK	1	2	1	1	2	1	1	1	1	2	0
GM22	MILK	1	3	2	1	2	1	1	1	1	2	0
GM23	MILK	1	3	2	1	2	1	1	1	1	2	0
G2M1	MILK	1	3	3	1	1	2	2	3	1	3	1
G2M2	MILK	1	1	2	3	1	2	2	3	1	3	0
G2M3	MILK	1	1	2	1	1	2	2	3	1	3	0
G2M4	MILK	1	1	2	1	1	2	2	3	1	3	0
G2M5	MILK	1	1	2	1	1	2	2	3	1	3	0
G2M6	MILK	1	3	3	2	1	2	2	3	1	3	1
G2M7	MILK	1	1	3	1	2	2	2	3	1	3	0
G2M8	MILK	1	2	1	1	2	2	2	3	1	3	0
G2M9	MILK	1	1	2	1	2	2	2	3	1	3	0
G2M10	MILK	1	1	2	1	2	2	2	3	1	3	0
G2M11	MILK	1	2	1	1	2	2	2	3	1	3	0
G2M12	MILK	1	3	3	2	2	2	2	3	1	3	1
G2M13	MILK	1	1	1	1	2	2	1	3	1	3	0
G2M14	MILK	1	1	1	2	2	2	1	3	1	3	0
G2M15	MILK	1	3	3	1	1	2	1	3	1	3	0
G2M16	MILK	1	2	1	2	1	2	1	3	1	3	0
G2M17	MILK	1	2	1	2	2	1	1	3	1	1	0
G2M18	MILK	1	1	2	1	2	1	1	3	1	1	0
G2M19	MILK	1	2	1	3	1	1	1	2	1	1	0
G2M20	MILK	1	3	3	1	1	1	1	2	1	1	0
G2M21	MILK	1	2	1	3	1	1	1	2	1	1	0
G2M22	MILK	1	2	1	1	1	1	1	2	1	1	0
G2M23	MILK	1	2	1	1	1	1	1	2	1	1	0
G2M24	MILK	1	1	1	1	2	2	2	1	2	3	0
G2M25	MILK	1	1	1	1	2	2	2	1	2	3	0
G2M26	MILK	1	2	1	3	2	2	2	1	2	3	0
G2M27	MILK	1	3	2	3	2	2	2	1	2	3	1
G2M28	MILK	1	1	2	1	2	2	1	1	1	1	0
G2M29	MILK	1	3	3	1	2	2	1	1	1	1	0
G2M30	MILK	1	3	2	1	2	2	1	1	1	1	0
G2M31	MILK	1	1	1	1	2	2	1	1	1	1	0
EM1	MILK	3	1	1	3	1	1	1	3	1	1	0
EM2	MILK	3	2	1	2	1	1	1	3	1	1	0
EM3	MILK	3	1	1	3	1	1	1	3	1	1	0
EM4	MILK	3	1	2	1	1	1	1	3	1	1	0
EM5	MILK	3	2	1	1	2	2	2	3	2	2	0
EM6	MILK	3	3	2	1	2	2	2	3	2	2	1
EM7	MILK	3	3	2	1	1	1	2	3	1	3	1
EM8	MILK	3	3	2	1	1	1	2	3	1	3	1
EM9	MILK	3	1	2	1	1	1	2	3	1	3	0
EM10	MILK	3	1	2	2	1	1	2	3	1	3	0
EM11	MILK	3	1	2	2	1	1	2	3	1	3	0
EM12	MILK	3	1	2	1	2	2	2	2	2	3	0
EM13	MILK	3	1	3	1	2	2	2	2	2	3	1
EM14	MILK	3	3	1	1	1	2	2	3	2	3	1
EM15	MILK	3	2	1	1	1	2	2	3	2	3	0
EM16	MILK	3	1	2	1	1	2	1	3	1	1	0
EM17	MILK	3	3	3	3	1	2	1	3	1	1	0
EM18	MILK	3	3	3	1	1	2	1	3	1	1	0
EM19	MILK	3	2	1	1	2	2	1	2	1	1	0
EM20	MILK	3	2	1	1	2	2	1	2	1	1	0
EM21	MILK	3	1	1	1	2	2	1	2	1	1	0
EM22	MILK	3	1	2	1	1	1	2	1	1	1	0
EM23	MILK	3	1	2	3	1	1	2	1	1	1	0
EM24	MILK	3	1	2	1	1	1	2	1	1	1	0
EM25	MILK	3	1	2	3	2	1	1	2	1	1	0
EM26	MILK	3	2	1	1	2	1	1	2	1	1	0
EM27	MILK	3	2	1	1	2	1	1	2	1	1	0
EM28	MILK	3	3	2	3	2	1	1	2	1	1	0
EM29	MILK	3	1	2	1	1	1	1	2	1	1	0
EM30	MILK	3	2	1	1	1	1	1	2	1	1	0
EM31	MILK	3	1	2	1	1	1	1	2	1	1	0
E2M1	MILK	3	1	2	1	2	2	2	2	2	3	1
E2M2	MILK	3	1	2	3	1	1	1	2	1	1	0
E2M3	MILK	3	2	1	1	1	1	1	2	1	1	0
E2M4	MILK	3	2	1	3	1	1	1	2	1	1	0
E2M5	MILK	3	1	3	3	2	2	2	1	1	1	1
E2M6	MILK	3	1	2	2	2	2	2	1	1	1	1
E2M7	MILK	3	2	1	1	2	2	2	1	1	1	0
E2M8	MILK	3	2	1	3	2	2	2	3	2	1	1
E2M9	MILK	3	3	1	1	2	2	2	3	2	1	0
E2M10	MILK	3	1	2	1	2	2	2	3	2	1	0
E2M11	MILK	3	2	1	1	2	2	2	3	2	1	0
E2M12	MILK	3	1	1	1	1	2	2	3	2	2	0
E2M13	MILK	3	1	1	1	1	2	2	3	2	2	0
E2M14	MILK	3	3	1	1	1	2	2	3	2	2	0
E2M15	MILK	3	2	2	1	1	2	2	3	1	3	1
E2M16	MILK	3	1	2	2	1	2	2	3	1	3	0
E2M17	MILK	3	3	2	1	1	2	2	2	1	2	0
E2M18	MILK	3	1	2	3	1	2	2	2	1	2	0
E2M19	MILK	3	2	1	3	2	2	2	2	1	1	1
E2M20	MILK	3	2	1	1	2	2	2	2	1	1	0
E2M21	MILK	3	3	2	2	2	2	2	2	1	1	0
E2M22	MILK	3	1	2	1	1	1	2	3	2	3	0
E2M23	MILK	3	2	1	3	1	1	2	3	2	3	0
E2M24	MILK	3	1	1	1	2	1	2	3	1	1	0
E2M25	MILK	3	1	1	1	2	1	2	3	1	1	0
E2M26	MILK	3	1	2	3	2	1	2	3	1	1	0
E2M27	MILK	3	1	2	1	1	1	1	3	1	1	0
E2M28	MILK	3	1	2	1	1	1	1	3	1	1	0
E2M29	MILK	3	2	1	3	1	1	1	3	1	1	0
E2M30	MILK	3	3	2	3	1	1	1	3	1	1	0
E3M1	MILK	3	2	1	1	1	1	1	2	1	1	0
E3M2	MILK	3	2	1	1	1	1	1	2	1	1	0
E3M3	MILK	3	3	1	2	2	1	1	2	1	1	0
E3M4	MILK	3	3	3	2	1	2	2	3	2	2	1
E3M5	MILK	3	2	1	1	1	2	2	3	2	2	0
E3M6	MILK	3	1	1	1	1	2	2	3	2	2	0
E3M7	MILK	3	1	1	1	1	2	2	3	2	2	0
E3M8	MILK	3	1	2	1	2	1	2	3	1	2	0
E3M9	MILK	3	2	1	1	2	1	2	3	1	2	0
E3M10	MILK	3	2	1	1	2	1	2	3	1	2	0
E3M11	MILK	3	3	2	1	1	2	2	3	1	1	0
E3M12	MILK	3	2	1	1	1	2	2	3	1	1	1
E3M13	MILK	3	3	2	1	1	2	2	3	1	1	0
E3M14	MILK	3	3	3	1	2	2	2	3	2	3	0
E3M15	MILK	3	3	3	2	2	2	2	3	2	3	0
E3M16	MILK	3	1	2	1	2	2	2	3	2	3	0
E3M17	MILK	3	3	2	3	2	2	2	3	2	3	1
E3M18	MILK	3	1	2	1	2	2	2	3	1	2	0
E3M19	MILK	3	3	2	1	2	2	2	3	1	2	1
E3M20	MILK	3	1	2	3	1	1	2	3	2	2	1
E3M21	MILK	3	1	1	1	1	1	2	3	2	2	0
E3M22	MILK	3	1	2	1	1	1	2	3	2	2	0
E3M23	MILK	3	1	2	1	1	1	2	3	2	2	0
E3M24	MILK	3	1	2	1	2	1	1	2	1	1	0
E3M25	MILK	3	2	1	1	2	1	1	2	1	1	0
E3M26	MILK	3	2	1	1	2	1	2	2	1	1	0
E3M27	MILK	3	2	1	1	2	1	2	2	1	1	0
E3M28	MILK	3	1	1	1	1	2	2	3	1	2	0
E3M29	MILK	3	1	2	1	1	2	2	3	1	2	0
E3M30	MILK	3	2	2	2	1	2	2	3	1	2	0
GIM1	MILK	2	1	1	2	1	2	2	3	2	2	0
GIM2	MILK	2	2	1	1	1	2	2	3	2	2	0
GIM3	MILK	2	2	1	1	1	2	2	3	2	2	0
GIM4	MILK	2	3	2	1	2	1	1	3	1	2	0
GIM5	MILK	2	3	1	1	2	1	1	3	1	2	0
GIM6	MILK	2	3	1	1	2	1	1	3	1	2	0
GIM7	MILK	2	1	1	3	2	1	1	3	1	2	0
GIM8	MILK	2	1	2	1	1	2	2	3	1	1	1
GIM9	MILK	2	1	2	1	2	1	2	2	1	3	0
GIM10	MILK	2	2	1	1	2	1	2	2	1	3	1
GIM11	MILK	2	2	1	1	2	1	2	2	1	3	0
GIM12	MILK	2	2	1	1	1	2	2	3	2	3	0
GIM13	MILK	2	1	2	1	1	2	2	3	2	3	0
GIM14	MILK	2	2	1	1	1	2	2	3	2	3	0
GIM15	MILK	2	2	1	1	1	2	2	3	2	3	0
GIM16	MILK	2	1	1	2	1	2	2	3	2	3	0
GIM17	MILK	2	1	1	3	2	2	1	2	2	3	1
GIM31	MILK	2	2	3	2	2	2	1	3	1	3	1
GI2M1	MILK	2	1	1	2	1	1	2	3	1	1	0
GI2M2	MILK	2	1	1	2	1	1	2	3	1	1	0
GI2M3	MILK	2	1	1	2	1	1	2	3	1	1	0
GIM35	MILK	2	3	2	1	2	2	2	1	2	1	1
GI2M5	MILK	2	1	2	1	2	2	2	1	2	1	0
GI2M6	MILK	2	3	3	1	2	2	2	1	2	1	0
GI2M7	MILK	2	2	1	1	1	1	1	3	2	3	0
GI2M8	MILK	2	2	1	1	2	1	1	2	1	3	0
GIM41	MILK	2	2	1	3	2	1	1	2	1	3	1
GI2M10	MILK	2	2	1	3	2	1	1	2	1	3	0
GI2M11	MILK	2	1	2	2	2	1	1	2	1	3	0
GI2M12	MILK	2	1	2	2	2	1	1	2	2	1	0
GI2M13	MILK	2	1	2	2	2	1	1	2	2	1	0
GI2M14	MILK	2	3	2	3	2	1	1	2	2	1	0
GI2M15	MILK	2	3	2	3	2	1	1	2	2	1	0
GI2M16	MILK	2	3	2	3	1	1	1	3	1	2	1
GI2M17	MILK	2	2	1	1	1	1	1	3	1	2	0
GI2M18	MILK	2	2	1	1	1	1	1	3	1	2	0
GI2M19	MILK	2	2	1	1	2	1	2	2	2	1	0
GI2M20	MILK	2	3	2	3	2	1	2	2	2	1	0
GI2M21	MILK	2	3	2	2	1	1	2	3	1	1	0
GI2M22	MILK	2	2	1	1	1	1	2	3	1	1	0
GI2M23	MILK	2	2	1	1	1	1	2	3	1	1	0
GI2M24	MILK	2	2	1	3	1	1	2	3	1	1	0
GI2M25	MILK	2	3	3	1	2	2	2	2	2	1	0
GI3M1	MILK	2	2	1	1	1	2	2	3	1	1	0
GI3M2	MILK	2	3	2	1	1	2	2	3	1	1	0
GI3M3	MILK	2	2	1	1	1	2	2	3	1	1	0
GI3M4	MILK	2	1	2	3	2	2	2	1	1	3	0
GI3M5	MILK	2	2	1	3	2	2	2	1	1	3	0
Gim37	MILK	2	1	1	1	1	2	2	2	2	3	1
GI3M7	MILK	2	1	1	1	1	2	2	2	2	3	0
GI3M8	MILK	2	1	2	1	1	2	2	2	2	3	0
GI3M9	MILK	2	1	2	1	1	2	2	2	2	3	0
GI3M10	MILK	2	2	1	1	2	1	1	2	2	3	0
GI3M11	MILK	2	2	1	1	2	1	1	2	2	3	0
GI3M35	MILK	2	2	1	2	2	1	1	2	2	3	1
GI3M13	MILK	2	3	2	2	1	1	1	3	1	1	0
GI3M14	MILK	2	3	2	1	1	1	1	3	1	1	0
GI3M15	MILK	2	3	3	2	1	1	1	3	1	1	0
GI3M16	MILK	2	2	1	2	1	1	1	3	1	1	0
GI3M17	MILK	2	1	1	1	1	1	1	3	1	1	0
GI3M18	MILK	2	1	2	1	2	2	2	3	2	3	1
GI3M19	MILK	2	1	2	1	2	2	2	3	2	3	0
GI3M20	MILK	2	1	2	3	2	2	2	3	2	3	0
GI3M21	MILK	2	2	1	3	1	2	2	3	2	3	1
GI3M22	MILK	2	1	1	1	1	2	2	3	2	3	0
GI3M23	MILK	2	2	1	1	1	2	2	3	2	3	0
GI3M24	MILK	2	2	1	1	1	2	2	3	2	3	0

## Sheet: KAPs coded
Farm code	Do you think that using over or under dose of antimicrobials in animals or human causes antimicrobial resistance	Do you know the effect of using the same antibiotics in animals and humans frequently?	Do you know that inappropriate using of disinfectants in dairy farm result in the occurrence of antimicrobial resistance?	Do know that treating the animals/human by your own decision causes the antimicrobial resistance?	Knowledge distribution	Inappropriate use of antimicrobials causes antimicrobial resistance	Missing one or two doses does not alter the effectiveness of antimicrobials	Antimicrobial treatment should be stopped as soon as the patient feels better	I prefer to be able to buy antimicrobials from the pharmacy without a prescription	It is good to be able to get antimicrobials from relatives/friends without seen by medical doctor?	I always complete the course of treatment with antimicrobials even if I feel better?	Do you thinks that it is good to keep left over antibiotics for future use?	Attitudes	Do you consult veterinarian or medical doctors before starting any antimicrobials for your cow and yourself respectively?	Did you check the expire date of the any drug before using it for yourself and your animals?	Did you complete the full course of treatment for yourself and your animals as prescribed by its professionals?	Did you save the remaining antimicrobials for next time you and your animals getting sick?	Do you take your cow to Vet clinic for diagnosis of any diseases?	Do you purchase drugs for your animals from district veterinary clinic/Pharmacy with prescription?	Do you borrow an antimicrobial from your relatives or neighbor during your cow sick?	Do you treat your animals with antimicrobials prescribed for humans by your decision?	practice
FarG1	3	2	2	2	9	3	1	2	1	2	2	1	12	3	2	2	2	2	2	1	1	15
FarG2	3	1	2	1	7	2	1	2	2	1	2	2	12	2	1	2	1	2	3	2	2	15
FarG3	2	1	1	1	5	1	2	1	2	1	2	1	10	1	1	1	1	1	1	1	1	8
FarG4	3	2	2	3	10	3	3	2	2	3	2	2	17	3	3	3	2	3	3	2	1	20
FarG5	3	3	2	3	11	3	2	2	1	3	1	1	13	3	3	3	2	3	2	2	1	19
FarG6	3	1	1	2	7	3	3	3	2	1	2	2	16	3	3	3	2	3	2	1	1	18
FarG7	2	1	1	1	5	2	2	1	1	1	1	3	11	2	2	2	2	2	1	2	1	14
FarG8	2	1	1	1	5	1	1	2	1	1	2	2	10	2	1	1	2	2	1	2	2	13
FarG9	2	3	1	2	8	2	2	2	3	3	2	2	16	3	3	3	2	3	2	1	1	18
FarG10	3	3	2	2	10	3	3	3	1	3	3	2	18	2	2	2	2	2	2	1	1	14
FarG11	1	2	2	2	7	3	3	3	3	3	3	3	21	3	3	3	2	3	2	2	1	19
FarG12	1	2	1	2	6	1	3	3	3	2	2	2	16	3	3	2	2	3	2	2	1	18
FarG13	2	3	3	2	10	3	2	2	2	3	3	2	17	3	3	2	2	3	2	2	1	18
FarG14	3	3	2	2	10	3	2	3	3	2	1	3	17	3	3	3	2	3	2	2	1	19
FarG15	3	2	1	3	9	2	2	2	2	3	3	1	15	2	2	3	2	2	2	2	1	16
FarG16	3	3	3	2	11	3	2	2	3	3	3	1	17	2	2	3	2	1	2	2	1	15
FarG17	1	2	2	2	7	2	3	2	3	3	3	1	17	3	3	2	2	3	3	2	1	19
FarG18	2	2	1	2	7	2	3	3	3	2	3	1	17	3	3	3	2	3	3	1	2	20
FarG19	1	2	2	2	7	2	2	2	2	1	3	2	14	3	2	3	2	2	2	2	1	17
FarE1	3	3	3	2	11	3	2	3	3	3	3	1	18	2	2	2	2	3	2	2	1	16
FarE2	2	2	2	1	7	1	3	1	2	3	2	2	14	2	2	2	2	2	2	2	1	15
FarE3	3	2	2	1	8	2	3	1	2	2	2	2	14	3	3	3	2	3	3	2	1	20
FarE4	3	2	2	2	9	2	3	2	3	2	2	1	15	3	3	3	2	3	3	2	1	20
FarE5	1	2	2	2	7	2	3	2	3	1	3	2	16	3	3	3	2	3	3	2	1	20
FarE6	3	3	3	3	12	3	2	3	3	1	3	1	16	2	3	3	2	3	3	3	1	20
FarE7	3	3	2	2	10	3	2	3	2	3	3	3	19	3	3	2	2	3	3	1	1	18
FarE8	2	2	1	1	6	1	1	1	1	1	1	1	7	1	2	2	3	1	2	1	1	13
FarE9	2	2	2	3	9	1	2	2	2	2	2	1	12	2	2	3	2	2	2	1	1	15
FarE10	2	2	1	3	8	3	1	2	2	2	2	1	13	2	3	2	2	1	2	2	1	15
FarE11	1	1	1	2	5	1	1	1	1	2	1	2	9	2	2	2	3	1	1	2	1	14
FarE12	3	2	2	1	8	2	1	2	2	2	2	2	13	1	2	2	3	2	3	1	2	16
FarE13	1	2	2	2	7	1	2	2	1	2	1	1	10	1	1	2	3	1	2	2	2	14
FarE14	2	3	2	2	9	2	2	3	3	2	3	2	17	3	3	3	2	3	3	1	1	19
FarE15	3	2	2	2	9	2	2	3	3	2	3	1	16	3	3	3	3	3	3	3	3	24
FarE16	3	3	3	3	12	3	3	3	3	3	3	1	19	3	3	3	2	3	3	1	1	19
FarE17	3	3	1	2	9	3	2	2	3	2	3	3	18	3	3	3	2	3	3	2	1	20
FarE18	3	2	2	3	10	3	3	3	3	2	2	1	17	3	3	3	2	3	3	3	1	21
FarE19	1	2	1	2	6	3	3	2	3	2	3	2	18	3	3	3	2	3	3	1	1	19
FarE20	2	1	1	1	5	1	2	1	1	2	2	1	10	1	2	2	3	1	2	2	1	14
FarE21	3	3	2	2	10	3	3	2	2	2	2	1	15	2	2	2	2	2	2	2	2	16
FarE22	3	3	2	3	11	3	2	2	3	3	2	2	17	2	2	2	2	2	3	2	1	16
FarE23	2	1	2	3	8	2	2	3	3	3	2	2	17	3	2	3	3	3	2	1	1	18
FarE24	2	1	1	1	5	1	2	1	1	2	1	2	10	1	1	2	3	2	2	1	1	13
FarE25	2	1	2	2	7	2	2	1	1	1	2	2	11	1	2	3	2	2	2	1	1	14
FarE26	3	3	3	2	11	3	3	2	2	3	2	3	18	3	3	2	3	3	3	1	1	19
FarE27	2	1	1	1	5	1	2	1	1	1	1	1	8	1	2	2	3	2	2	1	1	14
FarE28	2	2	2	1	7	3	1	2	3	3	3	2	17	3	3	3	2	3	3	2	1	20
FarE29	3	3	2	2	10	3	1	2	3	2	2	1	14	3	3	3	2	3	3	2	1	20
FarE30	2	2	1	2	7	2	2	3	3	3	3	1	17	2	2	2	3	2	2	2	1	16
FarE31	2	2	2	2	8	2	3	2	3	2	3	3	18	2	1	2	2	2	3	2	1	15
FarE32	1	3	2	2	8	2	2	2	3	2	1	1	13	3	3	3	2	3	3	1	1	19
FarGi1	3	3	2	3	11	2	2	2	2	2	2	1	13	1	2	3	2	2	2	2	1	15
FarGi2	1	1	2	2	6	2	3	3	1	2	2	1	14	2	2	2	2	2	2	1	2	15
FarGi3	1	2	2	2	7	3	3	3	3	3	3	1	19	3	3	3	2	3	3	2	1	20
FarGi4	1	1	1	1	4	1	1	1	1	1	1	1	7	1	1	2	2	1	2	1	2	12
FarGi5	2	2	1	2	7	2	2	2	1	1	1	2	11	1	1	2	2	2	2	1	2	13
FarGi6	3	3	2	2	10	3	3	3	3	2	2	2	18	3	3	3	2	3	3	2	1	20
FarGi7	3	3	3	3	12	3	2	3	3	3	2	1	17	3	3	3	2	3	3	2	1	20
FarGi8	2	1	1	1	5	2	3	3	3	2	3	1	17	3	3	3	2	3	3	1	1	19
FarGi9	2	3	1	2	8	2	3	3	3	3	3	1	18	3	3	3	2	3	3	2	1	20
FarGi10	2	2	2	1	7	1	2	2	2	3	2	2	14	2	3	2	2	3	3	2	1	18
FarGi11	2	2	1	1	6	1	2	1	1	2	2	2	11	3	2	3	3	2	2	2	2	19
FarGi12	3	2	2	3	10	3	2	2	2	2	3	3	17	2	3	2	2	2	2	2	1	16
FarGi13	2	1	1	1	5	3	2	3	2	2	2	3	17	2	3	3	2	2	2	1	1	16
FarGi14	1	2	2	2	7	3	3	3	2	2	1	3	17	2	2	2	2	2	2	2	1	15
FarGi15	1	2	1	1	5	1	2	1	1	1	2	2	10	2	1	2	2	1	2	2	1	13
FarGi16	2	1	1	1	5	1	1	2	2	2	1	1	10	1	1	2	2	1	2	2	1	12
FarGi17	3	3	3	3	12	3	3	3	3	2	2	3	19	3	3	3	2	3	3	2	2	21
FarGi18	1	2	2	2	7	3	3	2	2	2	3	2	17	3	3	3	2	3	3	2	1	20
FarGi19	2	2	1	3	8	3	2	2	1	2	2	3	15	2	3	2	2	2	2	2	1	16
FarGi20	2	2	1	2	7	3	2	2	1	2	3	2	15	2	2	2	2	3	2	1	1	15
FarGi21	3	2	2	3	10	3	1	2	2	2	2	1	13	3	3	3	2	3	3	2	1	20
FarGi22	1	2	2	2	7	2	2	2	3	2	3	3	17	2	3	3	2	3	3	2	1	19
FarGi23	3	2	1	2	8	2	2	2	3	2	2	1	14	2	1	2	2	1	2	1	1	12

## Sheet: KAPs raw data
Farm code	Do you think that using over or under dose of antimicrobials in animals or human causes antimicrobial resistance	Do you know the effect of using the same antibiotics in animals and humans frequently?	Do you know that inappropriate using of disinfectants in dairy farm result in the occurrence of antimicrobial resistance?	Do know that treating the animals/human by your own decision causes the antimicrobial resistance?	Knowledge distribution	Inappropriate use of antimicrobials causes antimicrobial resistance	Missing one or two doses does not alter the effectiveness of antimicrobials	Antimicrobial treatment should be stopped as soon as the patient feels better	I prefer to be able to buy antimicrobials from the pharmacy without a prescription	It is good to be able to get antimicrobials from relatives/friends without seen by medical doctor?	I always complete the course of treatment with antimicrobials even if I feel better?	Do you thinks that it is good to keep left over antibiotics for future use?	Attitudes	Do you consult veterinarian or medical doctors before starting any antimicrobials for your cow and yourself respectively?	Did you check the expire date of the any drug before using it for yourself and your animals?	Did you complete the full course of treatment for yourself and your animals as prescribed by its professionals?	Did you save the remaining antimicrobials for next time you and your animals getting sick?	Do you take your cow to Vet clinic for diagnosis of any diseases?	Do you purchase drugs for your animals from district veterinary clinic/Pharmacy with prescription?	Do you borrow an antimicrobial from your relatives or neighbor during your cow sick?	Do you treat your animals with antimicrobials prescribed for humans by your decision?	practice	Sex	Age	Level of education	Marital Status	Occupation	Religion
FarG1	Agree	uncertain	uncertain	uncertain	Moderate	Agree	disagree	uncertain	disagree	uncertain	uncertain	disagree	neutral	always	sometimes	sometimes	sometimes	sometimes	sometimes	never	never	fair	Male	31-45	college	married	farmers	protestant
FarG2	Agree	disagree	uncertain	disagree	Moderate	uncertain	disagree	uncertain	uncertain	disagree	uncertain	uncertain	neutral	sometimes	never	sometimes	never	sometimes	always	sometimes	sometimes	fair	Female	31-45	college	single	government employ	protestant
FarG3	uncertain	disagree	disagree	disagree	Low	disagree	uncertain	disagree	uncertain	disagree	uncertain	disagree	negative	never	never	never	never	never	never	sometimes	never	poor	Male	18-30	elementary	single	farmers	protestant
FarG4	Agree	uncertain	uncertain	Agree	Moderate	Agree	Agree	uncertain	uncertain	Agree	uncertain	uncertain	positive	always	always	always	sometimes	always	always	sometimes	never	good	Male	>45	college	married	merchant	protestant
FarG5	Agree	Agree	uncertain	Agree	High	Agree	uncertain	uncertain	disagree	Agree	disagree	disagree	neutral	always	always	always	sometimes	always	sometimes	sometimes	never	good	Male	>45	college	married	merchant	protestant
FarG6	Agree	disagree	disagree	uncertain	Moderate	Agree	Agree	Agree	uncertain	disagree	uncertain	uncertain	positive	always	always	always	sometimes	always	sometimes	never	never	good	Male	31-45	secondary	married	merchant	protestant
FarG7	uncertain	disagree	disagree	disagree	Low	uncertain	uncertain	disagree	disagree	disagree	disagree	Agree	negative	sometimes	sometimes	sometimes	sometimes	sometimes	never	sometimes	never	poor	Male	31-45	no	married	farmers	protestant
FarG8	uncertain	disagree	disagree	disagree	Low	disagree	disagree	uncertain	disagree	disagree	uncertain	uncertain	negative	sometimes	never	never	sometimes	sometimes	never	sometimes	sometimes	poor	Male	18-30	no	married	merchant	orthodox
FarG9	uncertain	Agree	disagree	uncertain	Moderate	uncertain	uncertain	uncertain	Agree	Agree	uncertain	uncertain	neutral	always	always	always	sometimes	always	sometimes	never	never	good	Female	31-45	secondary	married	farmers	orthodox
FarG10	Agree	Agree	uncertain	uncertain	High	Agree	Agree	Agree	disagree	Agree	Agree	uncertain	positive	sometimes	sometimes	sometimes	sometimes	sometimes	sometimes	never	never	fair	Female	31-45	elementary	married	farmers	protestant
FarG11	disagree	uncertain	uncertain	uncertain	Moderate	Agree	Agree	Agree	Agree	Agree	Agree	Agree	positive	always	always	always	sometimes	always	sometimes	sometimes	never	good	Male	31-45	elementary	married	farmers	protestant
FarG12	disagree	uncertain	disagree	uncertain	Low	disagree	Agree	Agree	Agree	uncertain	uncertain	uncertain	neutral	always	always	sometimes	sometimes	always	sometimes	sometimes	never	good	Female	31-45	no	single	house wife	protestant
FarG13	uncertain	Agree	Agree	uncertain	High	uncertain	uncertain	uncertain	uncertain	Agree	Agree	uncertain	positive	always	always	sometimes	sometimes	always	sometimes	sometimes	never	good	Female	>45	college	single	farmers	protestant
FarG14	Agree	Agree	uncertain	uncertain	High	Agree	uncertain	Agree	Agree	uncertain	disagree	Agree	positive	always	always	always	sometimes	always	sometimes	sometimes	never	good	Female	31-45	college	married	merchant	protestant
FarG15	Agree	uncertain	disagree	Agree	Moderate	uncertain	uncertain	uncertain	uncertain	Agree	Agree	disagree	neutral	sometimes	sometimes	always	sometimes	sometimes	sometimes	sometimes	never	fair	Female	31-45	no	married	farmers	orthodox
FarG16	Agree	Agree	Agree	uncertain	High	Agree	uncertain	uncertain	Agree	Agree	Agree	disagree	positive	sometimes	sometimes	always	sometimes	never	sometimes	sometimes	never	fair	Female	>45	college	married	merchant	orthodox
FarG17	disagree	uncertain	uncertain	uncertain	Moderate	uncertain	Agree	uncertain	Agree	Agree	Agree	disagree	positive	always	always	sometimes	sometimes	always	always	sometimes	never	good	Female	31-45	secondary	married	merchant	protestant
FarG18	uncertain	uncertain	disagree	uncertain	Moderate	uncertain	Agree	Agree	Agree	uncertain	Agree	disagree	positive	always	always	always	sometimes	always	always	never	sometimes	good	Male	31-45	college	married	merchant	protestant
FarG19	disagree	uncertain	uncertain	uncertain	Moderate	uncertain	uncertain	uncertain	uncertain	disagree	Agree	uncertain	neutral	always	sometimes	always	sometimes	sometimes	sometimes	sometimes	never	fair	Male	31-45	college	married	farmers	protestant
FarE1	Agree	Agree	Agree	uncertain	High	Agree	uncertain	Agree	Agree	Agree	Agree	disagree	positive	sometimes	sometimes	sometimes	sometimes	always	sometimes	sometimes	never	fair	Male	31-45	college	married	merchant	orthodox
FarE2	uncertain	uncertain	uncertain	disagree	Low	disagree	Agree	disagree	uncertain	Agree	uncertain	uncertain	neutral	sometimes	sometimes	sometimes	sometimes	sometimes	sometimes	sometimes	never	fair	Female	>45	no	married	house wife	protestant
FarE3	Agree	uncertain	uncertain	disagree	Moderate	uncertain	Agree	disagree	uncertain	uncertain	uncertain	uncertain	positive	always	always	always	sometimes	always	always	sometimes	never	good	Female	>45	secondary	married	farmers	protestant
FarE4	Agree	uncertain	uncertain	uncertain	Moderate	uncertain	Agree	uncertain	Agree	uncertain	uncertain	disagree	positive	always	always	always	sometimes	always	always	sometimes	never	good	Female	31-45	college	single	farmers	muslim
FarE5	disagree	uncertain	uncertain	uncertain	Moderate	uncertain	Agree	uncertain	Agree	disagree	Agree	uncertain	neutral	always	always	always	sometimes	always	always	sometimes	never	good	Female	31-45	college	single	farmers	orthodox
FarE6	Agree	Agree	Agree	Agree	High	Agree	uncertain	Agree	Agree	disagree	Agree	disagree	positive	sometimes	always	always	sometimes	always	always	always	never	good	Male	>45	college	married	farmers	orthodox
FarE7	Agree	Agree	uncertain	uncertain	High	Agree	uncertain	Agree	uncertain	Agree	Agree	Agree	positive	always	always	sometimes	sometimes	always	always	never	never	good	Male	31-45	college	married	farmers	orthodox
FarE8	uncertain	uncertain	disagree	disagree	Low	disagree	disagree	disagree	disagree	disagree	disagree	disagree	negative	never	sometimes	sometimes	always	never	sometimes	never	never	poor	Male	18-30	no	single	farmers	orthodox
FarE9	uncertain	uncertain	uncertain	Agree	Moderate	disagree	uncertain	uncertain	uncertain	uncertain	uncertain	disagree	neutral	sometimes	sometimes	always	sometimes	sometimes	sometimes	never	never	fair	Male	31-45	secondary	married	farmers	orthodox
FarE10	uncertain	uncertain	disagree	Agree	Moderate	Agree	disagree	uncertain	uncertain	uncertain	uncertain	disagree	neutral	sometimes	always	sometimes	sometimes	never	sometimes	sometimes	never	fair	Female	18-30	secondary	single	government employ	orthodox
FarE11	disagree	disagree	disagree	uncertain	Low	disagree	disagree	disagree	disagree	uncertain	disagree	uncertain	negative	sometimes	sometimes	sometimes	always	never	never	sometimes	never	poor	Male	>45	no	single	farmers	orthodox
FarE12	Agree	uncertain	uncertain	disagree	Moderate	uncertain	disagree	uncertain	uncertain	uncertain	uncertain	uncertain	neutral	never	sometimes	sometimes	always	sometimes	always	never	sometimes	fair	Female	18-30	elementary	married	merchant	orthodox
FarE13	disagree	uncertain	uncertain	uncertain	Low	disagree	uncertain	uncertain	disagree	uncertain	disagree	disagree	negative	never	never	sometimes	always	never	sometimes	sometimes	sometimes	poor	Male	>45	no	married	farmers	orthodox
FarE14	uncertain	Agree	uncertain	uncertain	Moderate	uncertain	uncertain	Agree	Agree	uncertain	Agree	uncertain	positive	always	always	always	sometimes	always	always	never	never	good	Female	31-45	college	married	farmers	orthodox
FarE15	Agree	uncertain	uncertain	uncertain	Moderate	uncertain	uncertain	Agree	Agree	uncertain	Agree	disagree	positive	always	always	always	always	always	always	always	always	good	Female	31-45	college	married	merchant	orthodox
FarE16	Agree	Agree	Agree	Agree	High	Agree	Agree	Agree	Agree	Agree	Agree	disagree	positive	always	always	always	sometimes	always	always	never	never	good	Male	31-45	elementary	married	merchant	orthodox
FarE17	Agree	Agree	disagree	uncertain	Moderate	Agree	uncertain	uncertain	Agree	uncertain	Agree	Agree	positive	always	always	always	sometimes	always	always	sometimes	never	good	Female	31-45	college	married	government employ	orthodox
FarE18	Agree	uncertain	uncertain	Agree	High	Agree	Agree	Agree	Agree	uncertain	uncertain	disagree	positive	always	always	always	sometimes	always	always	always	never	good	Male	31-45	college	married	farmers	orthodox
FarE19	disagree	uncertain	disagree	uncertain	Moderate	Agree	Agree	uncertain	Agree	uncertain	Agree	uncertain	positive	always	always	always	sometimes	always	always	never	never	good	Male	18-30	elementary	married	farmers	orthodox
FarE20	uncertain	disagree	disagree	disagree	Low	disagree	uncertain	disagree	disagree	uncertain	uncertain	disagree	negative	never	sometimes	sometimes	always	never	sometimes	sometimes	never	poor	Male	>45	no	married	merchant	orthodox
FarE21	Agree	Agree	uncertain	uncertain	High	Agree	Agree	uncertain	uncertain	uncertain	uncertain	disagree	neutral	sometimes	sometimes	sometimes	sometimes	sometimes	sometimes	sometimes	sometimes	fair	Female	>45	college	married	merchant	orthodox
FarE22	Agree	Agree	uncertain	Agree	High	Agree	uncertain	uncertain	Agree	Agree	uncertain	uncertain	positive	sometimes	sometimes	sometimes	sometimes	sometimes	always	sometimes	never	fair	Female	31-45	elementary	married	farmers	orthodox
FarE23	uncertain	disagree	uncertain	Agree	Moderate	uncertain	uncertain	Agree	Agree	Agree	uncertain	uncertain	positive	always	sometimes	always	always	always	sometimes	never	never	good	Male	31-45	no	married	farmers	orthodox
FarE24	uncertain	disagree	disagree	disagree	Low	disagree	uncertain	disagree	disagree	uncertain	disagree	uncertain	negative	never	never	sometimes	always	sometimes	sometimes	never	never	poor	Female	18-30	no	married	farmers	orthodox
FarE25	uncertain	disagree	uncertain	uncertain	Moderate	uncertain	uncertain	disagree	disagree	disagree	uncertain	uncertain	negative	never	sometimes	always	sometimes	sometimes	sometimes	never	never	poor	Female	31-45	elementary	married	farmers	orthodox
FarE26	Agree	Agree	Agree	uncertain	High	Agree	Agree	uncertain	uncertain	Agree	uncertain	Agree	positive	always	always	sometimes	always	always	always	never	never	good	Male	31-45	elementary	married	farmers	protestant
FarE27	uncertain	disagree	disagree	disagree	Low	disagree	uncertain	disagree	disagree	disagree	disagree	disagree	negative	never	sometimes	sometimes	always	sometimes	sometimes	never	never	poor	Female	18-30	elementary	married	farmers	protestant
FarE28	uncertain	uncertain	uncertain	disagree	Moderate	Agree	disagree	uncertain	Agree	Agree	Agree	uncertain	positive	always	always	always	sometimes	always	always	sometimes	never	good	Female	31-45	college	married	government employ	muslim
FarE29	Agree	Agree	uncertain	uncertain	High	Agree	disagree	uncertain	Agree	uncertain	uncertain	disagree	neutral	always	always	always	sometimes	always	always	sometimes	never	good	Male	31-45	college	single	farmers	muslim
FarE30	uncertain	uncertain	disagree	uncertain	Moderate	uncertain	uncertain	Agree	Agree	Agree	Agree	disagree	positive	sometimes	sometimes	sometimes	always	sometimes	sometimes	sometimes	never	fair	Female	31-45	elementary	married	farmers	protestant
FarE31	uncertain	uncertain	uncertain	uncertain	Moderate	uncertain	Agree	uncertain	Agree	uncertain	Agree	Agree	positive	sometimes	never	sometimes	sometimes	sometimes	always	sometimes	never	fair	Female	31-45	college	married	merchant	protestant
FarE32	disagree	Agree	uncertain	uncertain	Moderate	uncertain	uncertain	uncertain	Agree	uncertain	disagree	disagree	neutral	always	always	always	sometimes	always	always	never	never	good	Male	31-45	college	married	farmers	protestant
FarGi1	Agree	Agree	uncertain	Agree	High	uncertain	uncertain	uncertain	uncertain	uncertain	uncertain	disagree	neutral	never	sometimes	always	sometimes	sometimes	sometimes	sometimes	never	fair	Female	>45	elementary	married	farmers	protestant
FarGi2	disagree	disagree	uncertain	uncertain	Moderate	uncertain	Agree	Agree	disagree	uncertain	uncertain	disagree	neutral	sometimes	sometimes	sometimes	sometimes	sometimes	sometimes	never	sometimes	fair	Female	>45	elementary	married	government employ	protestant
FarGi3	disagree	uncertain	uncertain	uncertain	Moderate	Agree	Agree	Agree	Agree	Agree	Agree	disagree	positive	always	always	always	sometimes	always	always	sometimes	never	good	Female	>45	college	married	government employ	protestant
FarGi4	disagree	disagree	disagree	disagree	Low	disagree	disagree	disagree	disagree	disagree	disagree	disagree	negative	never	never	sometimes	sometimes	never	sometimes	never	sometimes	poor	Female	18-30	no	married	farmers	protestant
FarGi5	uncertain	uncertain	disagree	uncertain	Moderate	uncertain	uncertain	uncertain	disagree	disagree	disagree	uncertain	negative	never	never	sometimes	sometimes	sometimes	sometimes	never	sometimes	poor	Female	>45	college	married	merchant	orthodox
FarGi6	Agree	Agree	uncertain	uncertain	High	Agree	Agree	Agree	Agree	uncertain	uncertain	uncertain	positive	always	always	always	sometimes	always	always	sometimes	never	good	Female	31-45	college	married	farmers	orthodox
FarGi7	Agree	Agree	Agree	Agree	High	Agree	uncertain	Agree	Agree	Agree	uncertain	disagree	positive	always	always	always	sometimes	always	always	sometimes	never	good	Male	18-30	secondary	married	government employ	protestant
FarGi8	uncertain	disagree	disagree	disagree	Low	uncertain	Agree	Agree	Agree	uncertain	Agree	disagree	positive	always	always	always	sometimes	always	always	never	never	good	Female	18-30	elementary	married	farmers	orthodox
FarGi9	uncertain	Agree	disagree	uncertain	Moderate	uncertain	Agree	Agree	Agree	Agree	Agree	disagree	neutral	always	always	always	sometimes	always	always	sometimes	never	good	Female	>45	secondary	married	merchant	orthodox
FarGi10	uncertain	uncertain	uncertain	disagree	Moderate	disagree	uncertain	uncertain	uncertain	Agree	uncertain	uncertain	neutral	sometimes	always	sometimes	sometimes	always	always	sometimes	never	good	Female	18-30	elementary	married	farmers	protestant
FarGi11	uncertain	uncertain	disagree	disagree	Low	disagree	uncertain	disagree	disagree	uncertain	uncertain	uncertain	negative	always	sometimes	always	always	sometimes	sometimes	sometimes	sometimes	fair	Female	18-30	no	single	farmers	orthodox
FarGi12	Agree	uncertain	uncertain	Agree	High	Agree	uncertain	uncertain	uncertain	uncertain	Agree	Agree	positive	sometimes	always	sometimes	sometimes	sometimes	sometimes	sometimes	never	fair	Female	>45	secondary	single	farmers	orthodox
FarGi13	uncertain	disagree	disagree	disagree	Moderate	Agree	uncertain	Agree	uncertain	uncertain	uncertain	Agree	positive	sometimes	always	always	sometimes	sometimes	sometimes	never	never	fair	Male	18-30	elementary	married	farmers	orthodox
FarGi14	disagree	uncertain	uncertain	uncertain	Moderate	Agree	Agree	Agree	uncertain	uncertain	disagree	Agree	positive	sometimes	sometimes	sometimes	sometimes	sometimes	sometimes	sometimes	never	fair	Female	>45	secondary	married	farmers	orthodox
FarGi15	disagree	uncertain	disagree	disagree	Low	disagree	uncertain	disagree	disagree	disagree	uncertain	uncertain	negative	sometimes	never	sometimes	sometimes	never	sometimes	sometimes	never	poor	Male	>45	elementary	married	farmers	orthodox
FarGi16	uncertain	disagree	disagree	disagree	Low	disagree	disagree	uncertain	uncertain	uncertain	disagree	disagree	negative	never	never	sometimes	sometimes	never	sometimes	sometimes	never	poor	Female	31-45	no	married	farmers	orthodox
FarGi17	Agree	Agree	Agree	Agree	High	Agree	Agree	Agree	Agree	uncertain	uncertain	Agree	positive	always	always	always	sometimes	always	always	sometimes	sometimes	good	Male	>45	secondary	married	government employ	orthodox
FarGi18	disagree	uncertain	uncertain	uncertain	Moderate	Agree	Agree	uncertain	uncertain	uncertain	Agree	uncertain	positive	always	always	always	sometimes	always	always	sometimes	never	good	Male	18-30	elementary	married	farmers	orthodox
FarGi19	uncertain	uncertain	disagree	Agree	Moderate	Agree	uncertain	uncertain	disagree	uncertain	uncertain	Agree	neutral	sometimes	always	sometimes	sometimes	sometimes	sometimes	sometimes	never	fair	Female	31-45	no	married	farmers	orthodox
FarGi20	uncertain	uncertain	disagree	uncertain	Moderate	Agree	uncertain	uncertain	disagree	uncertain	Agree	uncertain	neutral	sometimes	sometimes	sometimes	sometimes	always	sometimes	never	never	fair	Female	>45	no	married	merchant	orthodox
FarGi21	Agree	uncertain	uncertain	Agree	High	Agree	disagree	uncertain	uncertain	uncertain	uncertain	disagree	neutral	always	always	always	sometimes	always	always	sometimes	never	good	Female	31-45	no	married	farmers	protestant
FarGi22	disagree	uncertain	uncertain	uncertain	Moderate	uncertain	uncertain	uncertain	Agree	uncertain	Agree	Agree	positive	sometimes	always	always	sometimes	always	always	sometimes	never	good	Male	31-45	no	married	farmers	protestant
FarGi23	Agree	uncertain	disagree	uncertain	Moderate	uncertain	uncertain	uncertain	Agree	uncertain	uncertain	disagree	neutral	sometimes	never	sometimes	sometimes	never	sometimes	never	never	poor	Female	18-30	elementary	single	farmers	protestant

## Sheet: AMR
Sn	Code	Source	Vancomycin	Tetracyclin	Gentamycin	Azithromycin	Ciprofloxacin	Norfloxacin	Nalidixic	Cotrimoxazole	Cefotaxime	Ceftriaxone	Nitrofurantoin	Ampicillin	Oxacillin	Chloramphenicol	Total MDR/class
1	E2M9	Milk	S	R	R	R	S	I	R	S	R	I	R	R		R	8
2	GM5	Milk	S	R	R	S	S	S	R	S	S	I	R	R		S	5
3	E2H4	Milk	S	S	S	R	R	I	S	S	S	S	S	R		S	3
4	E3M11	Milk	R	I	R	S	S	S	R	I	R	R	R	R		R	7
5	EB1	Bucket	S	S	S	I	S	I	S	S	S	S	S	S		R	1
6	E3M17	Milk	I	S	R	S	S	I	R	S	R	R	S	R		R	4
7	E2M19	Milk	S	I	S	S	S	S	S	R	S	S	I	S		S	1
8	GH6	Hand	S	S	S	S	S	I	R	S	S	S	S	R		S	2
9	EM7	Milk	I	R	S	R	S	R	R	I	S	R	S	R		R	6
10	GB4	Bucket	S	R	S	I	S	I	S	S	S	S	S	R		S	2
11	E2M18	Milk	R	I	R	I	S	I	I	R	R	S	I	S		I	4
12	E3M19	Milk	S	S	S	S	R	S	I	S	R	I	S	R		S	3
13	E3M13	Milk	S	S	S	I	S	R	S	I	S	S	S	R		I	1
14	G2H4	Hand	S	I	R	R	S	I	I	I	R	I	R	R		S	5
15	GM4	Milk	I	S	R	S	S	S	S	S	S	R	S	R		S	3
16	GM7	Milk	I	S	S	S	S	I	S	S	S	I	S	R		S	1
17	GM24	Milk	S	R	R	I	S	R	S	R	R	I	I	R		R	7
18	E3H4	Hand	S	S	S	S	S	S	S	I	S	S	S	R		I	1
19	GIM10	Milk	S	S	S	R	R	R	I	R	S	S	S	R		R	5
20	E3M5	Milk	S	S	R	S	S	R	R	R	R	R	R	R		S	6
21	E3H2	Hand	R	I	S	I	S	S	S	S	S	S	S	S		s	1
22	GIM21	Milk	S	S	S	S	S	R	R	R	S	I	S	R		R	4
24	E3M2	Milk	S	R	S	R	S	I	S	S	S	R	R	R	R	R	6
23	E2B5	Bucket	S	S	S	S	S	S	I	S	S	I	S	R		I	1
25	GIM8	Milk	R	S	S	R	S	R	I	R	S	R	S	R		R	7
26	E3H7	Hand	S	S	S	I	S	S	S	S	S	S	I	R		S	1
27	GIM17	Milk	S	R	S	S	R	S	S	I	S	R	S	R		R	5
28	GIM37	Milk	R	S	R	R	S	R	R	R	R	R	S	R		I	7
29	GI3H4	Hand	S	S	S	I	S	R	I	S	S	S	I	R		R	3
30	E2M1	Milk	S	I	S	S	S	S	I	I	S	I	S	R		S	1
31	G2M6	Milk	R	R	S	R	R	R	I	R	S	S	R	R		R	8
32	GIM41	Milk	R	R	R	R	S	S	R	I	R	I	R	R		R	9
33	GI2M16	Milk	S	S	S	S	S	I	S	S	S	S	S	R	R	S	1
34	GM4	Milk	S	S	S	I	S	I	S	S	S	I	S	R		S	1
35	GIB7	Bucket	S	S	S	I	S	I	S	I	S	S	S	R		S	1
36	GM6	Milk	S	R	S	S	S	S	I	S	S	S	S	R		R	3
37	G2M13	Milk	R	R	R	I	S	S	R	I	R	R	R	R		R	8
38	E3M16	Milk	R	S	S	S	R	R	R	S	S	S	S	S		S	2
39	EM14	Milk	S	R	S	S	S	S	S	R	S	R	S	R		S	4
40	G1H4	Hand	R	S	R	I	R	R	R	S	R	I	I	R		S	5
41	G1B2	Bucket	S	S	S	R	S	S	I	S	S	S	S	R		S	2

## Sheet: MDR Coded
MDR	Source of sample
1	3
1	3
1	2
1	3
0	1
1	3
0	3
0	2
1	3
0	1
1	3
1	3
0	3
1	2
1	3
0	3
1	3
0	2
1	3
1	3
0	2
1	3
1	3
0	1
1	3
0	2
1	3
1	3
1	2
0	3
1	3
1	3
0	3
0	3
0	1
1	3
1	3
0	3
1	3
1	2
0	1

## Sheet: Colony COUNT
		Risk factorsthe occurrence of Staphyloccoccus aureus in milk															Staphyloccoccus aureus count in the raw cow milk in different dilution						Staphyloccoccus aureus load in raw cow milk
code	sample source	District	Age	Parity	Lactation satge	Mang't	Do you wash your hand before milking usually	Do you wash your hand between the milking process?	How often did you clean the udder of your cow?	udder cleaning with	Do you use a drying towel for each cow udder separately	What kind of milking equipment did you use	Do you wash the milking equipment and containers regularly after and before milking	Drainage systems in the farm	Dairy house cleaning interval	what you use for washing the milking utisensil	1/10	1/100	1/1000	1/10000	1/100000	1/1000000	Cfu/ml	log10Cfu/ml
GM1	Milk	Gedo	adult	few	early	intensive	no	no	only before milking	towel	no	plastic cans	yes	yes	per day	only water	0	0	0	0	0	0
GM3	Milk	Gedo	old	many	early	semi	no	no	before and aftermilking	free hand	no	plastic cans	yes	no	2x/weeks	water and soap	0	0	0	0	174	121	1590000	6.2014
GM4	Milk	Gedo	old	many	early	intensive	no	no	no cleaning	no drying	no	plastic cans	yes	no	2x/weeks	water and soap	101	0	0	0	21	0
GM5	Milk	Gedo	old	moderate	late	semi	yes	no	no cleaning	no drying	no	plastic cans	yes	no	2x/weeks	water and soap	0	0	0	71	44	0	153000	5.18469
GM6	Milk	Gedo	adult	moderate	late	semi	no	no	no cleaning	no drying	no	plastic cans	yes	no	2x/weeks	water and soap	0	0	0	0	0	0
GM8	Milk	Gedo	adult	moderate	late	intensive	yes	no	only before milking	free hand	no	plastic cans	yes	yes	per day	water and soap	0	0	0	0	0	0
GM10	Milk	Gedo	adult	moderate	mid	intensive	yes	no	only before milking	free hand	no	plastic cans	yes	yes	per day	water and soap	0	0	0	0	0	0
GM12	Milk	Gedo	adult	many	mid	semi	yes	no	only before milking	free hand	no	plastic cans	yes	yes	per day	water and soap	0	0	0	0	0	0
GM13	Milk	Gedo	adult	moderate	mid	semi	yes	no	only before milking	free hand	no	plastic cans	yes	yes	per day	water and soap	0	0	0	0	0	0
GM15	Milk	Gedo	young	few	early	intensive	yes	yes	only before milking	free hand	no	plastic cans	yes	no	per day	only water	0	0	0	0	0	0
GM16	Milk	Gedo	adult	few	mid	intensive	yes	yes	only before milking	free hand	no	plastic cans	yes	no	per day	only water	0	0	0	0	0	0
GM18	Milk	Gedo	old	many	early	semi	yes	yes	only before milking	free hand	no	plastic cans	yes	no	>twice /week	only water	0	0	0	0	0	0
GM19	Milk	Gedo	young	few	early	intensive	yes	yes	only before milking	free hand	no	plastic cans	yes	yes	>twice /week	only water	0	0	0	0	0	0
GM22	Milk	Gedo	old	moderate	mid	semi	yes	yes	only before milking	free hand	no	plastic cans	yes	yes	>twice /week	only water	0	0	0	0	0	0
G2M1	Milk	Gedo	old	many	mid	intensive	no	no	no cleaning	no drying	no	plastic cans	yes	yes	2x/weeks	only water	97	23	0	0	0	0	121	2.08279
G2M4	Milk	Gedo	adult	moderate	mid	intensive	no	no	no cleaning	no drying	no	plastic cans	yes	yes	2x/weeks	only water	0	0	0	0	0	0
G2M6	Milk	Gedo	old	many	early	intensive	no	no	no cleaning	no drying	no	plastic cans	yes	yes	2x/weeks	only water	0	0	0	149	47	0	128000	5.10721
G2M9	Milk	Gedo	adult	moderate	mid	semi	no	no	no cleaning	no drying	no	plastic cans	yes	yes	2x/weeks	water an soap	0	0	0	0	0	0
GM10	Milk	Gedo	adult	moderate	mid	semi	no	no	no cleaning	no drying	no	plastic cans	yes	yes	2x/weeks	water an soap	0	0	0	0	0	0
G2M12	Milk	Gedo	old	many	early	semi	no	no	no cleaning	no drying	no	plastic cans	yes	yes	2x/weeks	water an soap	0	0	137	71	0	0	14400	4.15836
G2M13	Milk	Gedo	adult	few	mid	semi	no	yes	no cleaning	no drying	no	plastic cans	yes	yes	2x/weeks	water and soap	0	0	0	0	0	0
G2M15	Milk	Gedo	old	many	mid	intensive	no	yes	no cleaning	no drying	no	plastic cans	yes	yes	2x/weeks	water and soap	0	0	0	0	0	0
G2M18	Milk	Gedo	adult	moderate	mid	semi	yes	yes	no cleaning	no drying	no	plastic cans	yes	yes	per day	water and soap	0	0	0	0	0	0
G2M19	Milk	Gedo	young	few	late	intensive	yes	yes	before and aftermilking	towel	yes	plastic cans	yes	yes	per day	water and soap	0	0	0	0	0	0
G2M21	Milk	Gedo	young	few	late	intensive	yes	yes	before and aftermilking	towel	yes	plastic cans	yes	yes	per day	water and soap	0	0	0	0	0	0
G2M22	Milk	Gedo	young	few	mid	intensive	yes	yes	before and aftermilking	towel	no	plastic cans	yes	yes	per day	water and soap	0	0	0	0	0	0
G2M25	Milk	Gedo	adult	few	mid	semi	no	no	only before milking	free hand	no	plastic cans	yes	no	2x/weeks	only water	0	0	0	0	0	0
G2M27	Milk	Gedo	old	moderate	late	semi	no	no	only before milking	free hand	no	plastic cans	yes	no	2x/weeks	only water	0	0	0	194	43	0	119000	5.07555
G2M30	Milk	Gedo	old	moderate	mid	semi	no	yes	only before milking	free hand	no	plastic cans	yes	yes	per day	water+other detergent	0	0	0	0	0	0
GM31	Milk	Gedo	adult	few	mid	semi	no	yes	only before milking	free hand	no	plastic cans	yes	yes	per day	water+other detergent	0	0	0	0	0	0
EM1	Milk	Ejere	adult	few	late	intensive	yes	yes	no cleaning	towel	no	plastic cans	yes	yes	per day	water+other detergent	0	0	0	0	0	0
EM4	Milk	Ejere	adult	moderate	mid	intensive	yes	yes	no cleaning	towel	no	plastic cans	yes	yes	per day	water+other detergent	0	0	0	0	0	0
EM6	Milk	Ejere	old	moderate	mid	semi	no	no	no cleaning	no drying	no	plastic cans	yes	no	>twice /week	water+other detergent	0	0	0	25	0	21	170000	5.23045
EM8	Milk	Ejere	old	moderate	mid	intensive	yes	no	no cleaning	no drying	no	plastic cans	yes	yes	2x/weeks	only water	0	0	0	44	0	26	150000	5.17609
EM10	Milk	Ejere	adult	moderate	early	intensive	yes	no	no cleaning	towel	no	plastic cans	yes	yes	2x/weeks	only water	0	0	0	0	0	0
EM11	Milk	Ejere	adult	moderate	early	intensive	yes	no	no cleaning	towel	no	plastic cans	yes	yes	2x/weeks	only water	0	0	0	0	0	0
EM13	Milk	Ejere	adult	many	mid	semi	no	no	before and aftermilking	towel	no	alumnium cans	yes	no	2x/weeks	only water	173	83	56	0	0	0	1570	3.1959
EM16	Milk	Ejere	adult	moderate	mid	intensive	no	yes	no cleaning	no drying	no	plastic cans	yes	yes	per day	only water	0	0	0	0	0	0
EM17	Milk	Ejere	old	many	late	intensive	no	yes	no cleaning	no drying	no	plastic cans	yes	yes	per day	only water	0	0	0	0	0	0
EM20	Milk	Ejere	young	few	mid	semi	no	yes	before and aftermilking	free hand	no	plastic cans	yes	yes	per day	only water	0	0	0	0	0	0
EM21	Milk	Ejere	adult	few	mid	semi	no	yes	before and aftermilking	free hand	no	plastic cans	yes	yes	per day	only water	0	0	0	0	0	0
EM23	Milk	Ejere	adult	moderate	late	intensive	yes	no	only before milking	free hand	no	plastic cans	yes	yes	per day	only water	0	0	0	0	0	0
EM24	Milk	Ejere	adult	moderate	mid	intensive	yes	no	only before milking	free hand	no	plastic cans	yes	yes	per day	only water	0	0	0	0	0	0
EM26	Milk	Ejere	young	few	mid	semi	yes	yes	before and aftermilking	towel	no	plastic cans	yes	yes	per day	only water	0	0	0	0	0	0
EM27	Milk	Ejere	young	few	mid	semi	yes	yes	before and aftermilking	towel	no	plastic cans	yes	yes	per day	only water	0	0	0	0	0	0
E2M1	Milk	Ejere	adult	moderate	mid	semi	no	no	before and aftermilking	towel	no	plastic cans	yes	no	2x/weeks	only water	0	0	0	31	24	0	165000	5.21748
E2M2	Milk	Ejere	adult	moderate	late	intensive	yes	yes	before and aftermilking	free hand	no	plastic cans	yes	yes	per day	only water	0	0	0	0	0	0
E2M4	Milk	Ejere	young	few	late	intensive	yes	yes	before and aftermilking	free hand	no	plastic cans	yes	yes	per day	only water	0	0	0	0	0	0
E2M5	Milk	Ejere	adult	many	late	semi	no	no	only before milking	towel	no	plastic cans	yes	yes	per day	only water	197	89	0	34	0	0	1330	3.12385
E2M7	Milk	Ejere	young	few	mid	semi	no	no	only before milking	towel	no	plastic cans	yes	yes	per day	only water	0	0	0	0	0	0
E2M8	Milk	Ejere	young	few	late	semi	no	no	no cleaning	no drying	no	plastic cans	yes	no	per day	water and soap	0	0	0	52	0	17	165	2.21748
E2M10	Milk	Ejere	adult	moderate	mid	semi	no	no	no cleaning	no drying	no	plastic cans	yes	no	per day	water and soap	0	0	0	0	0	0
E2M11	Milk	Ejere	young	few	mid	semi	no	no	no cleaning	no drying	no	plastic cans	yes	no	per day	water and soap	0	0	0	0	0	0
E2M13	Milk	Ejere	adult	few	mid	intensive	no	no	no cleaning	no drying	no	plastic cans	yes	no	>twice /week	water and soap	0	0	0	0	0	0
E2M14	Milk	Ejere	old	few	mid	intensive	no	no	no cleaning	no drying	no	plastic cans	yes	no	>twice /week	water and soap	0	0	0	0	0	0
E2M15	Milk	Ejere	young	moderate	mid	intensive	no	no	no cleaning	no drying	no	plastic cans	yes	yes	2x/weeks	water and soap	0	17	0	0	0	0	100	2
E2M17	Milk	Ejere	old	moderate	mid	intensive	no	no	before and aftermilking	free hand	no	alumnium cans	yes	yes	>twice /week	water and soap	0	0	0	0	0	0
E2M19	Milk	Ejere	young	few	late	semi	no	no	before and aftermilking	free hand	no	plastic cans	yes	yes	per day	water and soap	0	0	0	0	0	0
E2M21	Milk	Ejere	old	moderate	early	semi	no	no	before and aftermilking	free hand	no	plastic cans	yes	yes	per day	water and soap	0	0	0	0	0	0
E2M22	Milk	Ejere	adult	moderate	mid	intensive	yes	no	no cleaning	no drying	no	plastic cans	yes	no	2x/weeks	water and soap	0	0	0	0	0	0
E2M24	Milk	Ejere	adult	few	mid	semi	yes	no	no cleaning	no drying	no	plastic cans	yes	yes	per day	only water	0	0	0	0	0	0
E2M25	Milk	Ejere	adult	few	mid	semi	yes	no	no cleaning	no drying	no	plastic cans	yes	yes	per day	only water	0	0	0	0	0	0
E2M27	Milk	Ejere	adult	moderate	mid	intensive	yes	yes	no cleaning	no drying	no	plastic cans	yes	yes	per day	only water	0	0	0	0	0	0
E2M30	Milk	Ejere	old	moderate	late	intensive	yes	yes	no cleaning	no drying	no	plastic cans	yes	yes	per day	only water	0	0	0	0	0	0
E3M1	Milk	Ejere	young	few	mid	intensive	yes	yes	before and aftermilking	towel	yes	alumnium cans	yes	yes	per day	water+other detergent	0	0	0	0	0	0
E3M3	Milk	Ejere	old	few	early	semi	yes	yes	before and aftermilking	no drying	no	plastic cans	yes	yes	per day	water+other detergent	0	0	0	0	0	0
E3M4	Milk	Ejere	old	many	early	intensive	no	no	no cleaning	no drying	no	plastic cans	yes	no	>twice /week	water+other detergent	0	37	21	0	0	0	1480	3.17026
E3M7	Milk	Ejere	adult	few	mid	intensive	no	no	no cleaning	no drying	no	plastic cans	yes	no	>twice /week	water+other detergent	0	0	0	0	0	0
E3M19	Milk	Ejere	old	moderate	mid	semi	no	no	no cleaning	no drying	no	plastic cans	yes	yes	>twice /week	water+other detergent	0	0	37	21	0	0	14800	4.17026
E3M20	Milk	Ejere	adult	moderate	late	intensive	yes	no	no cleaning	no drying	no	plastic cans	yes	no	>twice /week	water+other detergent	84	52	0	0	0	0	152	2.18184
E3M21	Milk	Ejere	adult	few	mid	intensive	yes	no	no cleaning	no drying	no	plastic cans	yes	no	>twice /week	water+other detergent	0	0	0	0	0	0
E3M23	Milk	Ejere	adult	moderate	mid	intensive	yes	no	no cleaning	no drying	no	plastic cans	yes	no	>twice /week	water+other detergent	0	0	0	0	0	0
E3M24	Milk	Ejere	adult	moderate	mid	semi	yes	yes	before and aftermilking	free hand	no	plastic cans	yes	yes	per day	water+other detergent	0	0	0	0	0	0
E3M27	Milk	Ejere	young	few	mid	semi	yes	no	before and aftermilking	free hand	no	alumnium cans	yes	yes	per day	water+other detergent	0	0	0	0	0	0
E3M28	Milk	Ejere	adult	few	mid	intensive	no	no	no cleaning	no drying	no	plastic cans	yes	yes	>twice /week	water+other detergent	0	0	0	0	0	0
E3M30	Milk	Ejere	young	moderate	early	intensive	no	no	no cleaning	no drying	no	plastic cans	yes	yes	>twice /week	water+other detergent	0	0	0	0	0	0
GIM1	Milk	Ginchi	adult	few	early	intensive	no	no	no cleaning	no drying	no	plastic cans	yes	no	>twice /week	water+other detergent	0	0	0	0	0	0
GIM3	Milk	Ginchi	young	few	mid	intensive	no	no	no cleaning	no drying	no	plastic cans	yes	no	>twice /week	water+other detergent	0	0	0	0	0	0
GIM4	Milk	Ginchi	old	moderate	mid	semi	yes	yes	no cleaning	no drying	no	plastic cans	yes	yes	>twice /week	water+other detergent	0	0	0	0	0	0
GIM7	Milk	Ginchi	adult	few	late	semi	yes	yes	no cleaning	no drying	no	plastic cans	yes	yes	>twice /week	water+other detergent	0	0	0	0	0	0
GIM8	Milk	Ginchi	adult	moderate	mid	intensive	no	no	no cleaning	no drying	no	plastic cans	yes	yes	per day	water+other detergent	0	0	0	0	78	62	1660000	6.22011
GIM10	Milk	Ginchi	young	few	mid	semi	yes	no	before and aftermilking	free hand	no	alumnium cans	yes	yes	2x/weeks	water+other detergent	0	194	112	33	21	0	154000	5.18752
GIM11	Milk	Ginchi	young	few	mid	semi	yes	no	before and aftermilking	free hand	no	alumnium cans	yes	yes	2x/weeks	water+other detergent	0	0	0	0	0	0
GIM13	Milk	Ginchi	adult	moderate	mid	intensive	no	no	no cleaning	no drying	no	plastic cans	yes	no	2x/weeks	water+other detergent	0	0	0	0	0	0
GIM15	Milk	Ginchi	young	few	mid	intensive	no	no	no cleaning	no drying	no	plastic cans	yes	no	2x/weeks	water+other detergent	0	0	0	0	0	0
GIM16	Milk	Ginchi	adult	few	early	intensive	no	no	no cleaning	no drying	no	plastic cans	yes	no	2x/weeks	water+other detergent	0	0	0	0	0	0
GIM17	Milk	Ginchi	adult	few	late	semi	no	yes	before and aftermilking	towel	yes	alumnium cans	yes	no	2x/weeks	only water	0	0	0	112	44	23	1480000	6.17026
GIM31	Milk	Ginchi	young	many	early	semi	no	yes	no cleaning	no drying	no	plastic cans	yes	yes	2x/weeks	only water	33	0	0	23	0	0	159	2.2014
GI2M2	Milk	Ginchi	adult	few	early	intensive	yes	no	no cleaning	no drying	no	plastic cans	yes	yes	per day	water+other detergent	0	0	0	0	0	0
GI2M3	Milk	Ginchi	adult	few	early	intensive	yes	no	no cleaning	no drying	no	plastic cans	yes	yes	per day	water+other detergent	0	0	0	0	0	0
GI2M7	Milk	Ginchi	young	few	mid	intensive	yes	yes	no cleaning	no drying	no	plastic cans	yes	no	2x/weeks	water+other detergent	0	0	0	0	0	0
GIM41	Milk	Ginchi	young	few	late	semi	yes	yes	before and aftermilking	free hand	no	plastic cans	yes	yes	2x/weeks	only water	0	0	106	102	63	0	152000	5.18184
GI2M11	Milk	Ginchi	adult	moderate	early	semi	yes	yes	before and aftermilking	free hand	no	plastic cans	yes	yes	2x/weeks	only water	0	0	0	0	0	0
GI2M12	Milk	Ginchi	adult	moderate	early	semi	yes	yes	before and aftermilking	free hand	no	plastic cans	yes	no	per day	only water	0	0	0	0	0	0
GIM14	Milk	Ginchi	old	moderate	late	semi	yes	yes	before and aftermilking	free hand	no	plastic cans	yes	no	per day	only water	0	0	0	0	0	0
GI2M16	Milk	Ginchi	old	moderate	late	intensive	yes	yes	no cleaning	no drying	no	plastic cans	yes	yes	>twice /week	only water	0	0	0	44	31	0	159000	5.2014
GI2M19	Milk	Ginchi	young	few	mid	semi	yes	no	before and aftermilking	free hand	no	plastic cans	yes	no	per day	only water	0	0	0	0	0	0
GI2M21	Milk	Ginchi	old	moderate	early	intensive	yes	no	no cleaning	no drying	no	plastic cans	yes	yes	per day	water+other detergent	0	0	0	0	0	0
GI2M22	Milk	Ginchi	young	few	mid	intensive	yes	no	no cleaning	no drying	no	plastic cans	yes	yes	per day	water+other detergent	0	0	0	0	0	0
GI2M24	Milk	Ginchi	young	few	late	intensive	yes	no	no cleaning	no drying	no	plastic cans	yes	yes	per day	water+other detergent	0	0	0	0	0	0
GI2M25	Milk	Ginchi	old	many	mid	semi	no	no	before and aftermilking	free hand	no	plastic cans	yes	no	per day	only water	0	0	0	0	0	0
GI3M4	Milk	Ginchi	adult	moderate	late	semi	no	no	only before milking	free hand	no	plastic cans	yes	yes	2x/weeks	water and soap	0	0	0	0	0	0
GIM37	Milk	Ginchi	adult	few	mid	intensive	no	no	before and aftermilking	towel	yes	plastic cans	yes	no	2x/weeks	water and soap	153	0	0	73	0	0	143	2.15534
GI3M9	Milk	Ginchi	adult	moderate	mid	intensive	no	no	before and aftermilking	towel	yes	plastic cans	yes	no	2x/weeks	water and soap	0	0	0	0	0	0
GI3M10	Milk	Ginchi	young	few	mid	semi	yes	yes	before and aftermilking	towel	no	plastic cans	yes	no	2x/weeks	water and soap	0	0	0	0	0	0
GI3M35	Milk	Ginchi	young	few	early	semi	yes	yes	before and aftermilking	towel	no	plastic cans	yes	no	2x/weeks	water and soap	0	0	0	0	0	0
GI3M13	Milk	Ginchi	old	moderate	early	intensive	yes	yes	no cleaning	no drying	no	plastic cans	yes	yes	per day	water+other detergent	0	0	0	0	0	0
GI3M14	Milk	Ginchi	old	moderate	mid	intensive	yes	yes	no cleaning	no drying	no	plastic cans	yes	yes	per day	water+other detergent	0	0	0	0	0	0
GI3M18	Milk	Ginchi	adult	moderate	mid	semi	no	no	no cleaning	no drying	no	plastic cans	yes	no	2x/weeks	water and soap	0	94	34	0	0	0	1310	3.11727
GI3M20	Milk	Ginchi	adult	moderate	late	semi	no	no	no cleaning	no drying	no	plastic cans	yes	no	2x/weeks	water and soap	0	0	0	0	0	0
GI3M21	Milk	Ginchi	young	few	late	intensive	no	no	no cleaning	no drying	no	plastic cans	yes	no	2x/weeks	water and soap	0	77	65	32	0	0	14200	4.15229
GI3M24	Milk	Ginchi	young	few	mid	intensive	no	no	no cleaning	no drying	no	plastic cans	yes	no	2x/weeks	water and soap	0	0	0	0	0	0
